# Supplementary material for: Resolving a century-old year mystery – the identity and provenance of the semiterrestrial crab, Parathelphusa (Liothelphusa) nobilii Colosi, 1920 (Decapoda, Brachyura, Gecarcinucidae) from Sarawak and a replacement name for Parathelphusa nobilii Ng, 2014
Source: Zookeys. 2026 Feb 4;1268:201–25. doi: 10.3897/zookeys.1268.179174 (PMC12895184; doi:10.3897/zookeys.1268.179174)
Supplement: XML Treatment for Stygothelphusa [file zookeys.1268.179174-treatment1.xml]

<!DOCTYPE tp:taxon-treatment
  PUBLIC "-//TaxonX//DTD Taxonomic Treatment Publishing DTD v0 20100105//EN" "tax-treatment-NSO.dtd">
<tp:taxon-treatment xmlns:tp="http://www.plazi.org/taxpub"><tp:treatment-meta><kwd-group><label>Taxon classification</label><kwd>
                <named-content content-type="kingdom">Animalia</named-content>
              </kwd><kwd>
                <named-content content-type="order">Decapoda</named-content>
              </kwd><kwd>
                <named-content content-type="family">Gecarcinucidae</named-content>
              </kwd></kwd-group><mixed-citation publication-type="journal"><person-group><name><surname>Ng</surname><given-names>Peter K. L.</given-names></name><name><surname>Grinang</surname><given-names>Jongkar</given-names></name></person-group><article-title>Resolving a century-old year mystery – the identity and provenance of the semiterrestrial crab, <tp:taxon-name><tp:taxon-name-part taxon-name-part-type="genus" reg="Parathelphusa">Parathelphusa</tp:taxon-name-part> (<tp:taxon-name-part taxon-name-part-type="subgenus" reg="Liothelphusa">Liothelphusa</tp:taxon-name-part>) <tp:taxon-name-part taxon-name-part-type="species" reg="nobilii">nobilii</tp:taxon-name-part></tp:taxon-name> Colosi, 1920 (<tp:taxon-name><tp:taxon-name-part taxon-name-part-type="subphylum" reg="Decapoda">Decapoda</tp:taxon-name-part></tp:taxon-name>, <tp:taxon-name><tp:taxon-name-part taxon-name-part-type="infraorder" reg="Brachyura">Brachyura</tp:taxon-name-part></tp:taxon-name>, <tp:taxon-name><tp:taxon-name-part taxon-name-part-type="family" reg="Gecarcinucidae">Gecarcinucidae</tp:taxon-name-part></tp:taxon-name>) from Sarawak and a replacement name for <italic><tp:taxon-name><tp:taxon-name-part taxon-name-part-type="genus" reg="Parathelphusa">Parathelphusa</tp:taxon-name-part> <tp:taxon-name-part taxon-name-part-type="species" reg="nobilii">nobilii</tp:taxon-name-part></tp:taxon-name></italic> Ng, 2014</article-title><source>Zookeys</source><day>04</day><month>02</month><year>2026</year><volume>1268</volume><fpage>201</fpage><lpage>225</lpage><pub-id pub-id-type="doi">10.3897/zookeys.1268.179174</pub-id></mixed-citation></tp:treatment-meta><tp:nomenclature><label>Genus</label><tp:taxon-name><object-id xmlns:xlink="http://www.w3.org/1999/xlink" content-type="arpha" xlink:type="simple">1809B730-95BC-5970-9B1F-34E0990D453A</object-id>
                    		<tp:taxon-name-part taxon-name-part-type="genus" reg="Stygothelphusa">Stygothelphusa</tp:taxon-name-part>
                    	</tp:taxon-name><tp:taxon-authority>Ng, 1989</tp:taxon-authority></tp:nomenclature><tp:treatment-sec sec-type="Type species"><title>Type species.</title><p><tp:taxon-name><tp:taxon-name-part taxon-name-part-type="genus" reg="Potamon">Potamon</tp:taxon-name-part> (<tp:taxon-name-part taxon-name-part-type="subgenus" reg="Thelphusa">Thelphusa</tp:taxon-name-part>) <tp:taxon-name-part taxon-name-part-type="species" reg="bidiense">bidiense</tp:taxon-name-part></tp:taxon-name> Lanchester, 1900, by original designation and monotypy; gender feminine. The type locality is Bidi Cave, Bau District, Sarawak, Borneo.</p></tp:treatment-sec><tp:treatment-sec sec-type="Remarks"><title>Remarks.</title><p>Four species of <italic><tp:taxon-name><tp:taxon-name-part taxon-name-part-type="genus" reg="Stygothelphusa">Stygothelphusa</tp:taxon-name-part></tp:taxon-name></italic> are known: <italic><tp:taxon-name><tp:taxon-name-part taxon-name-part-type="genus" reg="Stygothelphusa">S.</tp:taxon-name-part> <tp:taxon-name-part taxon-name-part-type="species" reg="antu">antu</tp:taxon-name-part></tp:taxon-name></italic> Ng &amp; Grinang, 2014, <italic><tp:taxon-name><tp:taxon-name-part taxon-name-part-type="genus" reg="Stygothelphusa">S.</tp:taxon-name-part> <tp:taxon-name-part taxon-name-part-type="species" reg="bidiensis">bidiensis</tp:taxon-name-part></tp:taxon-name></italic> (Lanchester, 1900), <italic><tp:taxon-name><tp:taxon-name-part taxon-name-part-type="genus" reg="Stygothelphusa">S.</tp:taxon-name-part> <tp:taxon-name-part taxon-name-part-type="species" reg="cranbrooki">cranbrooki</tp:taxon-name-part></tp:taxon-name></italic> Ng, 2013, and <italic><tp:taxon-name><tp:taxon-name-part taxon-name-part-type="genus" reg="Stygothelphusa">S.</tp:taxon-name-part> <tp:taxon-name-part taxon-name-part-type="species" reg="nobilii">nobilii</tp:taxon-name-part></tp:taxon-name></italic>. With the examination of <italic><tp:taxon-name><tp:taxon-name-part taxon-name-part-type="genus" reg="Stygothelphusa">S.</tp:taxon-name-part> <tp:taxon-name-part taxon-name-part-type="species" reg="nobilii">nobilii</tp:taxon-name-part></tp:taxon-name></italic>, a proper key to the members of the genus can now be provided (see below). The number of species of <italic><tp:taxon-name><tp:taxon-name-part taxon-name-part-type="genus" reg="Stygothelphusa">Stygothelphusa</tp:taxon-name-part></tp:taxon-name></italic>, however, will probably increase as more cave systems in western Sarawak are explored.</p><p>In recent papers, the structure of the male thoracic sternum has been shown to be different between allied gecarcunicid genera (<xref ref-type="bibr" rid="B34">Ng 2025</xref>; Ng and Grinang in press; Ng and Guinot in press), with the extent of the median longitudinal groove, presence of sternal bridges and structure of the median plate being useful. In male <italic><tp:taxon-name><tp:taxon-name-part taxon-name-part-type="genus" reg="Stygothelphusa">Stygothelphusa</tp:taxon-name-part></tp:taxon-name></italic>, sternite 5 is entire and medially fused; the tubercle of the press-button of the pleonal locking mechanism is on the proximal third of sternite 5; the median longitudinal groove extends over sternites 6–8, and is interrupted by transverse bridges between sternites 5 and 6, and sternites 6 and 7 (Fig. <xref ref-type="fig" rid="F6">6A, B</xref>).</p></tp:treatment-sec><tp:treatment-sec><!--Section generated to contain objects referenced in tp:taxon-treatment.--><fig id="F6" position="float" orientation="portrait"><object-id xmlns:xlink="http://www.w3.org/1999/xlink" content-type="doi" xlink:type="simple">10.3897/zookeys.1268.179174.figure6</object-id><object-id xmlns:xlink="http://www.w3.org/1999/xlink" content-type="arpha" xlink:type="simple">9EDF925E-B441-522D-931A-57177D9241CD</object-id><label>Figure 6.</label><caption><p><italic><tp:taxon-name><tp:taxon-name-part taxon-name-part-type="genus" reg="Stygothelphusa">Stygothelphusa</tp:taxon-name-part> <tp:taxon-name-part taxon-name-part-type="species" reg="nobilii">nobilii</tp:taxon-name-part></tp:taxon-name></italic> (Colosi, 1920), ♂ (17.6 × 15.5 mm) (<abbrev xmlns:xlink="http://www.w3.org/1999/xlink" content-type="institution" xlink:title="Zoological Reference Collection of the Lee Kong Chian Natural History Museum, National University of Singapore" xlink:type="simple">ZRC</abbrev> 2021.0661). <bold>A, B</bold>. Sternopleonal cavity from different angles; <bold>C</bold>. Left <abbrev xmlns:xlink="http://www.w3.org/1999/xlink" xlink:title="male first gonopod" xlink:type="simple">G1</abbrev> (ventral view); <bold>D</bold>. Left <abbrev xmlns:xlink="http://www.w3.org/1999/xlink" xlink:title="male first gonopod" xlink:type="simple">G1</abbrev> (dorsal view); <bold>E</bold>. Distal part of left <abbrev xmlns:xlink="http://www.w3.org/1999/xlink" xlink:title="male first gonopod" xlink:type="simple">G1</abbrev> (ventral view); <bold>F</bold>. Distal part of left <abbrev xmlns:xlink="http://www.w3.org/1999/xlink" xlink:title="male first gonopod" xlink:type="simple">G1</abbrev> (dorsal view); <bold>G</bold>. Left <abbrev xmlns:xlink="http://www.w3.org/1999/xlink" xlink:title="male second gonopod" xlink:type="simple">G2</abbrev> (dorsal view). Abbreviations: br5/6 = transverse sternal bridge between sternites 5 and 6; br6/7 = transverse sternal bridge between sternites 6 and 7; pb = tubercle of press-button of male pleonal locking mechanism; st4–st8 = thoracic sternites 4–8, respectively.</p></caption><graphic xmlns:xlink="http://www.w3.org/1999/xlink" xlink:href="zookeys-1268-201_article-179174__-g006.jpg" id="oo_1527229.jpg" position="float" orientation="portrait" xlink:type="simple"><uri content-type="original_file" xlink:type="simple">https://binary.pensoft.net/fig/1527229</uri></graphic></fig></tp:treatment-sec><ref-list><ref id="B34"><mixed-citation xmlns:xlink="http://www.w3.org/1999/xlink" xlink:type="simple">Ng PKL (2025) A revision of the freshwater crab genus <italic><tp:taxon-name><tp:taxon-name-part taxon-name-part-type="genus">Adeleana</tp:taxon-name-part></tp:taxon-name></italic> Bott, 1969 from Borneo and Sumatra (<tp:taxon-name><tp:taxon-name-part taxon-name-part-type="subphylum">Decapoda</tp:taxon-name-part></tp:taxon-name>: <tp:taxon-name><tp:taxon-name-part taxon-name-part-type="infraorder">Brachyura</tp:taxon-name-part></tp:taxon-name>: <tp:taxon-name><tp:taxon-name-part taxon-name-part-type="family">Gecarcinucidae</tp:taxon-name-part></tp:taxon-name>), with descriptions of two new genera and two new species. Journal of Crustacean Biology 45(3): 1–24. <ext-link xlink:href="10.1093/jcbiol/ruaf035" ext-link-type="doi" xlink:type="simple">https://doi.org/10.1093/jcbiol/ruaf035</ext-link></mixed-citation></ref></ref-list></tp:taxon-treatment>
