# Supplementary material for: Resolving a century-old year mystery – the identity and provenance of the semiterrestrial crab, Parathelphusa (Liothelphusa) nobilii Colosi, 1920 (Decapoda, Brachyura, Gecarcinucidae) from Sarawak and a replacement name for Parathelphusa nobilii Ng, 2014
Source: Zookeys. 2026 Feb 4;1268:201–25. doi: 10.3897/zookeys.1268.179174 (PMC12895184; doi:10.3897/zookeys.1268.179174)
Supplement: XML Treatment for Stygothelphusa nobilii [file zookeys.1268.179174-treatment2.xml]

<!DOCTYPE tp:taxon-treatment
  PUBLIC "-//TaxonX//DTD Taxonomic Treatment Publishing DTD v0 20100105//EN" "tax-treatment-NSO.dtd">
<tp:taxon-treatment xmlns:tp="http://www.plazi.org/taxpub"><tp:treatment-meta><kwd-group><label>Taxon classification</label><kwd>
                <named-content content-type="kingdom">Animalia</named-content>
              </kwd><kwd>
                <named-content content-type="order">Decapoda</named-content>
              </kwd><kwd>
                <named-content content-type="family">Gecarcinucidae</named-content>
              </kwd></kwd-group><mixed-citation publication-type="journal"><person-group><name><surname>Ng</surname><given-names>Peter K. L.</given-names></name><name><surname>Grinang</surname><given-names>Jongkar</given-names></name></person-group><article-title>Resolving a century-old year mystery – the identity and provenance of the semiterrestrial crab, <tp:taxon-name><tp:taxon-name-part taxon-name-part-type="genus" reg="Parathelphusa">Parathelphusa</tp:taxon-name-part> (<tp:taxon-name-part taxon-name-part-type="subgenus" reg="Liothelphusa">Liothelphusa</tp:taxon-name-part>) <tp:taxon-name-part taxon-name-part-type="species" reg="nobilii">nobilii</tp:taxon-name-part></tp:taxon-name> Colosi, 1920 (<tp:taxon-name><tp:taxon-name-part taxon-name-part-type="subphylum" reg="Decapoda">Decapoda</tp:taxon-name-part></tp:taxon-name>, <tp:taxon-name><tp:taxon-name-part taxon-name-part-type="infraorder" reg="Brachyura">Brachyura</tp:taxon-name-part></tp:taxon-name>, <tp:taxon-name><tp:taxon-name-part taxon-name-part-type="family" reg="Gecarcinucidae">Gecarcinucidae</tp:taxon-name-part></tp:taxon-name>) from Sarawak and a replacement name for <italic><tp:taxon-name><tp:taxon-name-part taxon-name-part-type="genus" reg="Parathelphusa">Parathelphusa</tp:taxon-name-part> <tp:taxon-name-part taxon-name-part-type="species" reg="nobilii">nobilii</tp:taxon-name-part></tp:taxon-name></italic> Ng, 2014</article-title><source>Zookeys</source><day>04</day><month>02</month><year>2026</year><volume>1268</volume><fpage>201</fpage><lpage>225</lpage><pub-id pub-id-type="doi">10.3897/zookeys.1268.179174</pub-id></mixed-citation></tp:treatment-meta><tp:nomenclature><tp:taxon-name><object-id xmlns:xlink="http://www.w3.org/1999/xlink" content-type="arpha" xlink:type="simple">BFACF0DA-C6B0-5B93-BB7E-13EF9FACD3CB</object-id><tp:taxon-name-part taxon-name-part-type="genus" reg="Stygothelphusa">Stygothelphusa</tp:taxon-name-part> <tp:taxon-name-part taxon-name-part-type="species" reg="nobilii">nobilii</tp:taxon-name-part></tp:taxon-name><tp:taxon-authority>(Colosi, 1920)</tp:taxon-authority><xref ref-type="fig" rid="F1">Figs 1</xref><xref ref-type="fig" rid="F2">, 2</xref><xref ref-type="fig" rid="F3">, 3</xref><xref ref-type="fig" rid="F4">, 4</xref><xref ref-type="fig" rid="F5">, 5</xref><xref ref-type="fig" rid="F6">, 6</xref><xref ref-type="fig" rid="F7">, 7</xref><xref ref-type="fig" rid="F8">, 8</xref><xref ref-type="fig" rid="F9">, 9</xref><xref ref-type="fig" rid="F10">, 10</xref><xref ref-type="fig" rid="F11">, 11, 13A, E</xref><tp:nomenclature-citation-list><tp:nomenclature-citation><tp:taxon-name><tp:taxon-name-part taxon-name-part-type="genus" reg="Parathelphusa">Parathelphusa</tp:taxon-name-part> (<tp:taxon-name-part taxon-name-part-type="subgenus" reg="Liothelphusa">Liothelphusa</tp:taxon-name-part>) <tp:taxon-name-part taxon-name-part-type="species" reg="nobilii">nobilii</tp:taxon-name-part></tp:taxon-name><comment><xref ref-type="bibr" rid="B8">Colosi, 1920</xref>: 26.</comment></tp:nomenclature-citation><tp:nomenclature-citation><tp:taxon-name><tp:taxon-name-part taxon-name-part-type="genus" reg="Thelphusula">Thelphusula</tp:taxon-name-part> <tp:taxon-name-part taxon-name-part-type="species" reg="hendersoniana">hendersoniana</tp:taxon-name-part></tp:taxon-name><comment> — <xref ref-type="bibr" rid="B6">Bott 1970</xref>: 59 (not <tp:taxon-name><tp:taxon-name-part taxon-name-part-type="genus" reg="Potamon">Potamon</tp:taxon-name-part> (<tp:taxon-name-part taxon-name-part-type="subgenus" reg="Geothelphusa">Geothelphusa</tp:taxon-name-part>) <tp:taxon-name-part taxon-name-part-type="species" reg="hendersonianum">hendersonianum</tp:taxon-name-part></tp:taxon-name> De Man, 1899).</comment></tp:nomenclature-citation><tp:nomenclature-citation><tp:taxon-name><tp:taxon-name-part taxon-name-part-type="genus" reg="Arachnothelphusa">Arachnothelphusa</tp:taxon-name-part> <tp:taxon-name-part taxon-name-part-type="species" reg="nobilii">nobilii</tp:taxon-name-part></tp:taxon-name><comment> — <xref ref-type="bibr" rid="B27">Ng 1991</xref>: 1, 2.</comment></tp:nomenclature-citation><tp:nomenclature-citation><tp:taxon-name><tp:taxon-name-part taxon-name-part-type="genus" reg="Stygothelphusa">Stygothelphusa</tp:taxon-name-part> <tp:taxon-name-part taxon-name-part-type="species" reg="nobilii">nobilii</tp:taxon-name-part></tp:taxon-name><comment> — <xref ref-type="bibr" rid="B29">Ng 2004</xref>: 327; <xref ref-type="bibr" rid="B41">Ng and Yeo 2007</xref>: 18; <xref ref-type="bibr" rid="B43">Ng et al. 2008</xref>: 72; <xref ref-type="bibr" rid="B9">Cumberlidge et al. 2009</xref>: appendix 1; <xref ref-type="bibr" rid="B31">Ng 2013</xref>: 92–93, fig. 2.</comment></tp:nomenclature-citation></tp:nomenclature-citation-list></tp:nomenclature><tp:treatment-sec sec-type="Type material examined"><title>Type material examined.</title><p><bold><italic>Lectotype</italic></bold> • ♂ (14.5 × 12.2 mm) (<abbrev xmlns:xlink="http://www.w3.org/1999/xlink" xlink:title="Museo Regionale di Scienze Naturali, Torino, Italy" xlink:type="simple">MRSN</abbrev> Cr 1308a, ex MZUT Cr 1570) [designated by <xref ref-type="bibr" rid="B31">Ng 2013</xref>], Mt. Saribau, Sarawak, 2500 feet, <abbrev xmlns:xlink="http://www.w3.org/1999/xlink" xlink:title="collected by" xlink:type="simple">coll</abbrev>. R. Shelford, ca. 1902. <bold><italic>Paralectotypes</italic></bold> • 1 ♂ (17.1 × 14.7 mm), 1 ♀ (20.1 × 17.0 mm) (<abbrev xmlns:xlink="http://www.w3.org/1999/xlink" xlink:title="Museo Regionale di Scienze Naturali, Torino, Italy" xlink:type="simple">MRSN</abbrev> Cr 1308b, ex MZUT Cr 1570), same data as lectotype.</p></tp:treatment-sec><tp:treatment-sec sec-type="Other material examined"><title>Other material examined.</title><p>Malaysia • 1 ♀ (16.2 × 14.5 mm) (<abbrev xmlns:xlink="http://www.w3.org/1999/xlink" content-type="institution" xlink:title="Zoological Reference Collection of the Lee Kong Chian Natural History Museum, National University of Singapore" xlink:type="simple">ZRC</abbrev> 2017.1276), Gua Chupak, Tapah, Sarawak, Borneo, <abbrev xmlns:xlink="http://www.w3.org/1999/xlink" xlink:title="collected by" xlink:type="simple">coll</abbrev>. PKL Ng &amp; J. Grinang, June 2016 • 1 ♂ (17.6 × 15.5 mm), 1 ♀ (12.3 × 11.0 mm) (<abbrev xmlns:xlink="http://www.w3.org/1999/xlink" content-type="institution" xlink:title="Zoological Reference Collection of the Lee Kong Chian Natural History Museum, National University of Singapore" xlink:type="simple">ZRC</abbrev> 2021.0661), 2 ♀ (12.4 × 11.4 mm, 10.4 × 8.9 mm) (<abbrev xmlns:xlink="http://www.w3.org/1999/xlink" content-type="institution" xlink:title="Institute of Biodiversity and Environmental Conservation, Universiti Malaysia Sarawak, Malaysia" xlink:type="simple">UNIMAS</abbrev>.C.00064), Gua Chupak, Kampung Skuduk, Tapah, Siburan, Sarawak, <abbrev xmlns:xlink="http://www.w3.org/1999/xlink" xlink:title="collected by" xlink:type="simple">coll</abbrev>. J. Grinang &amp; C. K. Jongkar, 9 April 2016 • 1 young ♀ (7.8 × 7.0 mm) (<abbrev xmlns:xlink="http://www.w3.org/1999/xlink" content-type="institution" xlink:title="Zoological Reference Collection of the Lee Kong Chian Natural History Museum, National University of Singapore" xlink:type="simple">ZRC</abbrev> 2021.0660), 2 juveniles (<abbrev xmlns:xlink="http://www.w3.org/1999/xlink" content-type="institution" xlink:title="Institute of Biodiversity and Environmental Conservation, Universiti Malaysia Sarawak, Malaysia" xlink:type="simple">UNIMAS</abbrev>.C.00065), Gua Chupak, Kampung Skuduk, Tapah, Siburan, Sarawak, <abbrev xmlns:xlink="http://www.w3.org/1999/xlink" xlink:title="collected by" xlink:type="simple">coll</abbrev>. J. Grinang &amp; C. K. Jongkar, 12 December 2015.</p></tp:treatment-sec><tp:treatment-sec sec-type="Diagnosis"><title>Diagnosis.</title><p>Carapace quadrate, with lateral margins gently convex, broader than long, width to length ratio 1.10–1.20; dorsal surfaces gently rugose, especially along margins, other parts mostly smooth (Figs <xref ref-type="fig" rid="F1">1</xref>, <xref ref-type="fig" rid="F2">2</xref>A, B, 4A, B, 8, 9A–C); striae on anterolateral regions distinct (Figs <xref ref-type="fig" rid="F1">1</xref>, <xref ref-type="fig" rid="F2">2</xref>A, B, 4A, B, 8, 9A–C); branchial regions gently inflated dorsally and laterally, lateral margins appearing gently convex from dorsal view, gently convex from frontal view (Figs <xref ref-type="fig" rid="F1">1</xref>, <xref ref-type="fig" rid="F2">2</xref>A–E, 4B, C, 9A–F); epibranchial tooth low but visible, separated from external orbital angle by shallow cleft (Figs <xref ref-type="fig" rid="F1">1</xref>, <xref ref-type="fig" rid="F2">2</xref>A, B, 4B, 9A–C). Ambulatory legs long, fourth ambulatory merus 0.69–0.81 ×carapace length (Figs <xref ref-type="fig" rid="F1">1A</xref>, <xref ref-type="fig" rid="F1">1B</xref>, <xref ref-type="fig" rid="F2">2G</xref>, <xref ref-type="fig" rid="F4">4A</xref>, <xref ref-type="fig" rid="F5">5C</xref>, <xref ref-type="fig" rid="F8">8</xref>, <xref ref-type="fig" rid="F9">9G–I</xref>). Male sternopleonal cavity reaching to level of junction between thoracic sternites 2 and 3, on imaginary line connecting anterior margins of coxae of chelipeds (Figs <xref ref-type="fig" rid="F3">3A</xref>, <xref ref-type="fig" rid="F3">3B</xref>, <xref ref-type="fig" rid="F4">4E</xref>). Male pleon T-shaped (Figs <xref ref-type="fig" rid="F3">3D</xref>, <xref ref-type="fig" rid="F5">5D</xref>, <xref ref-type="fig" rid="F5">5E</xref>). <abbrev xmlns:xlink="http://www.w3.org/1999/xlink" xlink:title="male first gonopod" xlink:type="simple">G1</abbrev> curved outwards; terminal article cylindrical, relatively short, ca. 0.23–0.26 ×subterminal article, tip truncate (Figs <xref ref-type="fig" rid="F6">6C–E</xref>, <xref ref-type="fig" rid="F7">7A–D</xref>, <xref ref-type="fig" rid="F7">7H–K</xref>, <xref ref-type="fig" rid="F7">7N–R</xref>). <abbrev xmlns:xlink="http://www.w3.org/1999/xlink" xlink:title="male second gonopod" xlink:type="simple">G2</abbrev> distal article flagelliform, just shorter than basal article (Figs <xref ref-type="fig" rid="F6">6G</xref>, <xref ref-type="fig" rid="F7">7L</xref>, <xref ref-type="fig" rid="F7">7S</xref>).</p><fig id="F1" position="float" orientation="portrait"><object-id xmlns:xlink="http://www.w3.org/1999/xlink" content-type="doi" xlink:type="simple">10.3897/zookeys.1268.179174.figure1</object-id><object-id xmlns:xlink="http://www.w3.org/1999/xlink" content-type="arpha" xlink:type="simple">BD696D22-AB48-50FC-B9E7-EF2A894DC2BC</object-id><label>Figure 1.</label><caption><p><italic><tp:taxon-name><tp:taxon-name-part taxon-name-part-type="genus" reg="Stygothelphusa">Stygothelphusa</tp:taxon-name-part> <tp:taxon-name-part taxon-name-part-type="species" reg="nobilii">nobilii</tp:taxon-name-part></tp:taxon-name></italic> (Colosi, 1920), overall dorsal habitus. <bold>A</bold>. Lectotype ♂ (15.0 × 13.0 mm) (<abbrev xmlns:xlink="http://www.w3.org/1999/xlink" xlink:title="Museo Regionale di Scienze Naturali, Torino, Italy" xlink:type="simple">MRSN</abbrev> Cr 1308a); <bold>B</bold>. Paralectotype ♂ (17.0 × 14.7 mm) (<abbrev xmlns:xlink="http://www.w3.org/1999/xlink" xlink:title="Museo Regionale di Scienze Naturali, Torino, Italy" xlink:type="simple">MRSN</abbrev> Cr 1308b); <bold>C</bold>. Paralectotype ♀ (21.0 × 18.0 mm) (<abbrev xmlns:xlink="http://www.w3.org/1999/xlink" xlink:title="Museo Regionale di Scienze Naturali, Torino, Italy" xlink:type="simple">MRSN</abbrev> Cr 1308b). All specimens from Saribau, Sarawak.</p></caption><graphic xmlns:xlink="http://www.w3.org/1999/xlink" xlink:href="zookeys-1268-201_article-179174__-g001.jpg" id="oo_1527224.jpg" position="float" orientation="portrait" xlink:type="simple"><uri content-type="original_file" xlink:type="simple">https://binary.pensoft.net/fig/1527224</uri></graphic></fig><fig id="F2" position="float" orientation="portrait"><object-id xmlns:xlink="http://www.w3.org/1999/xlink" content-type="doi" xlink:type="simple">10.3897/zookeys.1268.179174.figure2</object-id><object-id xmlns:xlink="http://www.w3.org/1999/xlink" content-type="arpha" xlink:type="simple">D010916F-596F-535E-BB46-DEC2AB38B0D4</object-id><label>Figure 2.</label><caption><p><italic><tp:taxon-name><tp:taxon-name-part taxon-name-part-type="genus" reg="Stygothelphusa">Stygothelphusa</tp:taxon-name-part> <tp:taxon-name-part taxon-name-part-type="species" reg="nobilii">nobilii</tp:taxon-name-part></tp:taxon-name></italic> (Colosi, 1920). <bold>A, C</bold>. Lectotype ♂ (15.0 × 13.0 mm) (<abbrev xmlns:xlink="http://www.w3.org/1999/xlink" xlink:title="Museo Regionale di Scienze Naturali, Torino, Italy" xlink:type="simple">MRSN</abbrev> Cr 1308a); <bold>B, D–G</bold>. Paralectotype ♂ (17.0 × 14.7 mm) (<abbrev xmlns:xlink="http://www.w3.org/1999/xlink" xlink:title="Museo Regionale di Scienze Naturali, Torino, Italy" xlink:type="simple">MRSN</abbrev> Cr 1308b). Both specimens from Saribau, Sarawak. <bold>A, B</bold>. Dorsal view of carapace; <bold>C–E</bold>. Frontal view of cephalothorax; <bold>F</bold>. Outer view of left chela; <bold>G</bold>. Left P5.</p></caption><graphic xmlns:xlink="http://www.w3.org/1999/xlink" xlink:href="zookeys-1268-201_article-179174__-g002.jpg" id="oo_1527225.jpg" position="float" orientation="portrait" xlink:type="simple"><uri content-type="original_file" xlink:type="simple">https://binary.pensoft.net/fig/1527225</uri></graphic></fig><fig id="F3" position="float" orientation="portrait"><object-id xmlns:xlink="http://www.w3.org/1999/xlink" content-type="doi" xlink:type="simple">10.3897/zookeys.1268.179174.figure3</object-id><object-id xmlns:xlink="http://www.w3.org/1999/xlink" content-type="arpha" xlink:type="simple">C3F811DE-9C31-507B-905E-31D351D56A44</object-id><label>Figure 3.</label><caption><p><italic><tp:taxon-name><tp:taxon-name-part taxon-name-part-type="genus" reg="Stygothelphusa">Stygothelphusa</tp:taxon-name-part> <tp:taxon-name-part taxon-name-part-type="species" reg="nobilii">nobilii</tp:taxon-name-part></tp:taxon-name></italic> (Colosi, 1920). <bold>A</bold>. Lectotype ♂ (15.0 × 13.0 mm) (<abbrev xmlns:xlink="http://www.w3.org/1999/xlink" xlink:title="Museo Regionale di Scienze Naturali, Torino, Italy" xlink:type="simple">MRSN</abbrev> Cr 1308a); <bold>B–D</bold>. Paralectotype ♂ (17.0 × 14.7 mm) (<abbrev xmlns:xlink="http://www.w3.org/1999/xlink" xlink:title="Museo Regionale di Scienze Naturali, Torino, Italy" xlink:type="simple">MRSN</abbrev> Cr 1308b); <bold>E, F</bold>. Paralectotype ♀ (21.0 × 18.0 mm) (<abbrev xmlns:xlink="http://www.w3.org/1999/xlink" xlink:title="Museo Regionale di Scienze Naturali, Torino, Italy" xlink:type="simple">MRSN</abbrev> Cr 1308b). All specimens from Saribau, Sarawak. <bold>A, B</bold>. Ventral view of cephalothorax; <bold>C</bold>. Left third maxilliped; <bold>D</bold>. Male pleon; <bold>E</bold>. Female pleon; <bold>F</bold>. Sternopleonal cavity and vulvae.</p></caption><graphic xmlns:xlink="http://www.w3.org/1999/xlink" xlink:href="zookeys-1268-201_article-179174__-g003.jpg" id="oo_1527226.jpg" position="float" orientation="portrait" xlink:type="simple"><uri content-type="original_file" xlink:type="simple">https://binary.pensoft.net/fig/1527226</uri></graphic></fig><fig id="F4" position="float" orientation="portrait"><object-id xmlns:xlink="http://www.w3.org/1999/xlink" content-type="doi" xlink:type="simple">10.3897/zookeys.1268.179174.figure4</object-id><object-id xmlns:xlink="http://www.w3.org/1999/xlink" content-type="arpha" xlink:type="simple">E7DB8020-5463-5063-961A-53B11E27DB39</object-id><label>Figure 4.</label><caption><p><italic><tp:taxon-name><tp:taxon-name-part taxon-name-part-type="genus" reg="Stygothelphusa">Stygothelphusa</tp:taxon-name-part> <tp:taxon-name-part taxon-name-part-type="species" reg="nobilii">nobilii</tp:taxon-name-part></tp:taxon-name></italic> (Colosi, 1920), ♂ (17.6 × 15.5 mm) (<abbrev xmlns:xlink="http://www.w3.org/1999/xlink" content-type="institution" xlink:title="Zoological Reference Collection of the Lee Kong Chian Natural History Museum, National University of Singapore" xlink:type="simple">ZRC</abbrev> 2021.0661). <bold>A</bold>. Overall dorsal habitus; <bold>B</bold>. Dorsal view of carapace; <bold>C</bold>. Frontal view of cephalothorax; <bold>D</bold>. Frontal margin, antennules, antennae and epistome; <bold>E</bold>. Ventral view of cephalothorax; <bold>F</bold>. Right third maxilliped.</p></caption><graphic xmlns:xlink="http://www.w3.org/1999/xlink" xlink:href="zookeys-1268-201_article-179174__-g004.jpg" id="oo_1527227.jpg" position="float" orientation="portrait" xlink:type="simple"><uri content-type="original_file" xlink:type="simple">https://binary.pensoft.net/fig/1527227</uri></graphic></fig><fig id="F5" position="float" orientation="portrait"><object-id xmlns:xlink="http://www.w3.org/1999/xlink" content-type="doi" xlink:type="simple">10.3897/zookeys.1268.179174.figure5</object-id><object-id xmlns:xlink="http://www.w3.org/1999/xlink" content-type="arpha" xlink:type="simple">7D66BDBE-E75C-53C1-AC26-B2147A3C16EC</object-id><label>Figure 5.</label><caption><p><italic><tp:taxon-name><tp:taxon-name-part taxon-name-part-type="genus" reg="Stygothelphusa">Stygothelphusa</tp:taxon-name-part> <tp:taxon-name-part taxon-name-part-type="species" reg="nobilii">nobilii</tp:taxon-name-part></tp:taxon-name></italic> (Colosi, 1920), ♂ (17.6 × 15.5 mm) (<abbrev xmlns:xlink="http://www.w3.org/1999/xlink" content-type="institution" xlink:title="Zoological Reference Collection of the Lee Kong Chian Natural History Museum, National University of Singapore" xlink:type="simple">ZRC</abbrev> 2021.0661). <bold>A</bold>. outer view of chelae; <bold>B</bold>. Dorsal view of right cheliped; <bold>C</bold>. Right P5; <bold>D</bold>. Posterior thoracic sternum and pleon; <bold>E</bold>. Pleon.</p></caption><graphic xmlns:xlink="http://www.w3.org/1999/xlink" xlink:href="zookeys-1268-201_article-179174__-g005.jpg" id="oo_1527228.jpg" position="float" orientation="portrait" xlink:type="simple"><uri content-type="original_file" xlink:type="simple">https://binary.pensoft.net/fig/1527228</uri></graphic></fig><fig id="F6" position="float" orientation="portrait"><object-id xmlns:xlink="http://www.w3.org/1999/xlink" content-type="doi" xlink:type="simple">10.3897/zookeys.1268.179174.figure6</object-id><object-id xmlns:xlink="http://www.w3.org/1999/xlink" content-type="arpha" xlink:type="simple">9EDF925E-B441-522D-931A-57177D9241CD</object-id><label>Figure 6.</label><caption><p><italic><tp:taxon-name><tp:taxon-name-part taxon-name-part-type="genus" reg="Stygothelphusa">Stygothelphusa</tp:taxon-name-part> <tp:taxon-name-part taxon-name-part-type="species" reg="nobilii">nobilii</tp:taxon-name-part></tp:taxon-name></italic> (Colosi, 1920), ♂ (17.6 × 15.5 mm) (<abbrev xmlns:xlink="http://www.w3.org/1999/xlink" content-type="institution" xlink:title="Zoological Reference Collection of the Lee Kong Chian Natural History Museum, National University of Singapore" xlink:type="simple">ZRC</abbrev> 2021.0661). <bold>A, B</bold>. Sternopleonal cavity from different angles; <bold>C</bold>. Left <abbrev xmlns:xlink="http://www.w3.org/1999/xlink" xlink:title="male first gonopod" xlink:type="simple">G1</abbrev> (ventral view); <bold>D</bold>. Left <abbrev xmlns:xlink="http://www.w3.org/1999/xlink" xlink:title="male first gonopod" xlink:type="simple">G1</abbrev> (dorsal view); <bold>E</bold>. Distal part of left <abbrev xmlns:xlink="http://www.w3.org/1999/xlink" xlink:title="male first gonopod" xlink:type="simple">G1</abbrev> (ventral view); <bold>F</bold>. Distal part of left <abbrev xmlns:xlink="http://www.w3.org/1999/xlink" xlink:title="male first gonopod" xlink:type="simple">G1</abbrev> (dorsal view); <bold>G</bold>. Left <abbrev xmlns:xlink="http://www.w3.org/1999/xlink" xlink:title="male second gonopod" xlink:type="simple">G2</abbrev> (dorsal view). Abbreviations: br5/6 = transverse sternal bridge between sternites 5 and 6; br6/7 = transverse sternal bridge between sternites 6 and 7; pb = tubercle of press-button of male pleonal locking mechanism; st4–st8 = thoracic sternites 4–8, respectively.</p></caption><graphic xmlns:xlink="http://www.w3.org/1999/xlink" xlink:href="zookeys-1268-201_article-179174__-g006.jpg" id="oo_1527229.jpg" position="float" orientation="portrait" xlink:type="simple"><uri content-type="original_file" xlink:type="simple">https://binary.pensoft.net/fig/1527229</uri></graphic></fig><fig id="F7" position="float" orientation="portrait"><object-id xmlns:xlink="http://www.w3.org/1999/xlink" content-type="doi" xlink:type="simple">10.3897/zookeys.1268.179174.figure7</object-id><object-id xmlns:xlink="http://www.w3.org/1999/xlink" content-type="arpha" xlink:type="simple">AB16976E-45C2-5094-AF11-C3CB9085AD25</object-id><label>Figure 7.</label><caption><p><italic><tp:taxon-name><tp:taxon-name-part taxon-name-part-type="genus" reg="Stygothelphusa">Stygothelphusa</tp:taxon-name-part> <tp:taxon-name-part taxon-name-part-type="species" reg="nobilii">nobilii</tp:taxon-name-part></tp:taxon-name></italic> (Colosi, 1920). <bold>A–E</bold>. Lectotype ♂ (15.0 × 13.0 mm) (<abbrev xmlns:xlink="http://www.w3.org/1999/xlink" xlink:title="Museo Regionale di Scienze Naturali, Torino, Italy" xlink:type="simple">MRSN</abbrev> Cr 1308a); <bold>H–M, F</bold>. Paralectotype ♂ (17.0 × 14.7 mm) (<abbrev xmlns:xlink="http://www.w3.org/1999/xlink" xlink:title="Museo Regionale di Scienze Naturali, Torino, Italy" xlink:type="simple">MRSN</abbrev> Cr 1308b); <bold>G</bold>. paralectotype ♀ (21.0 × 18.0 mm) (<abbrev xmlns:xlink="http://www.w3.org/1999/xlink" xlink:title="Museo Regionale di Scienze Naturali, Torino, Italy" xlink:type="simple">MRSN</abbrev> Cr 1308b); <bold>N–S</bold>. ♂ (17.6 × 15.5 mm) (<abbrev xmlns:xlink="http://www.w3.org/1999/xlink" content-type="institution" xlink:title="Zoological Reference Collection of the Lee Kong Chian Natural History Museum, National University of Singapore" xlink:type="simple">ZRC</abbrev> 2021.0661). <bold>A, N</bold>. Left <abbrev xmlns:xlink="http://www.w3.org/1999/xlink" xlink:title="male first gonopod" xlink:type="simple">G1</abbrev> (ventral view); <bold>B, O</bold>. Left <abbrev xmlns:xlink="http://www.w3.org/1999/xlink" xlink:title="male first gonopod" xlink:type="simple">G1</abbrev> (dorsal view); <bold>C, P</bold>. Distal part of left <abbrev xmlns:xlink="http://www.w3.org/1999/xlink" xlink:title="male first gonopod" xlink:type="simple">G1</abbrev> (ventral view); <bold>D, Q</bold>. Distal part of left <abbrev xmlns:xlink="http://www.w3.org/1999/xlink" xlink:title="male first gonopod" xlink:type="simple">G1</abbrev> (dorsal view); <bold>E–G</bold>. Median lobe of posterior epistomal margin; <bold>H</bold>. Right <abbrev xmlns:xlink="http://www.w3.org/1999/xlink" xlink:title="male first gonopod" xlink:type="simple">G1</abbrev> (ventral view); <bold>I</bold>. Right <abbrev xmlns:xlink="http://www.w3.org/1999/xlink" xlink:title="male first gonopod" xlink:type="simple">G1</abbrev> (dorsal view); <bold>J</bold>. Distal part of right <abbrev xmlns:xlink="http://www.w3.org/1999/xlink" xlink:title="male first gonopod" xlink:type="simple">G1</abbrev> (ventral view); <bold>K</bold>. Distal part of right <abbrev xmlns:xlink="http://www.w3.org/1999/xlink" xlink:title="male first gonopod" xlink:type="simple">G1</abbrev> (dorsal view); <bold>L</bold>. Right <abbrev xmlns:xlink="http://www.w3.org/1999/xlink" xlink:title="male second gonopod" xlink:type="simple">G2</abbrev>; <bold>M</bold>. Median part of right <abbrev xmlns:xlink="http://www.w3.org/1999/xlink" xlink:title="male second gonopod" xlink:type="simple">G2</abbrev>; <bold>R</bold>. Distal part of left <abbrev xmlns:xlink="http://www.w3.org/1999/xlink" xlink:title="male first gonopod" xlink:type="simple">G1</abbrev> (ventro-mesial view); <bold>S</bold>. Left <abbrev xmlns:xlink="http://www.w3.org/1999/xlink" xlink:title="male second gonopod" xlink:type="simple">G2</abbrev> (ventral view). Scale bars: 0.5 mm (<bold>A</bold>, <bold>B</bold>, <bold>E–G</bold>, <bold>H</bold>, <bold>I</bold>, <bold>L</bold>, <bold>N</bold>, <bold>O</bold>, <bold>S</bold>); 0.2 mm (<bold>C</bold>, <bold>D</bold>, <bold>J</bold>, <bold>K</bold>, <bold>M</bold>, <bold>P–R</bold>).</p></caption><graphic xmlns:xlink="http://www.w3.org/1999/xlink" xlink:href="zookeys-1268-201_article-179174__-g007.jpg" id="oo_1527230.jpg" position="float" orientation="portrait" xlink:type="simple"><uri content-type="original_file" xlink:type="simple">https://binary.pensoft.net/fig/1527230</uri></graphic></fig><fig id="F8" position="float" orientation="portrait"><object-id xmlns:xlink="http://www.w3.org/1999/xlink" content-type="doi" xlink:type="simple">10.3897/zookeys.1268.179174.figure8</object-id><object-id xmlns:xlink="http://www.w3.org/1999/xlink" content-type="arpha" xlink:type="simple">E9C062F5-E48F-585B-8E49-3771C02E88F0</object-id><label>Figure 8.</label><caption><p><italic><tp:taxon-name><tp:taxon-name-part taxon-name-part-type="genus" reg="Stygothelphusa">Stygothelphusa</tp:taxon-name-part> <tp:taxon-name-part taxon-name-part-type="species" reg="nobilii">nobilii</tp:taxon-name-part></tp:taxon-name></italic> (Colosi, 1920), overall dorsal habitus. <bold>A</bold>. ♀ (7.8 × 7.0 mm) (<abbrev xmlns:xlink="http://www.w3.org/1999/xlink" content-type="institution" xlink:title="Zoological Reference Collection of the Lee Kong Chian Natural History Museum, National University of Singapore" xlink:type="simple">ZRC</abbrev> 2021.0660); <bold>B</bold>. ♀ (12.3 × 11.0 mm) (<abbrev xmlns:xlink="http://www.w3.org/1999/xlink" content-type="institution" xlink:title="Zoological Reference Collection of the Lee Kong Chian Natural History Museum, National University of Singapore" xlink:type="simple">ZRC</abbrev> 2021.0661); <bold>C</bold>. ♀ (16.2 × 14.5 mm) (<abbrev xmlns:xlink="http://www.w3.org/1999/xlink" content-type="institution" xlink:title="Zoological Reference Collection of the Lee Kong Chian Natural History Museum, National University of Singapore" xlink:type="simple">ZRC</abbrev> 2017.1276).</p></caption><graphic xmlns:xlink="http://www.w3.org/1999/xlink" xlink:href="zookeys-1268-201_article-179174__-g008.jpg" id="oo_1527231.jpg" position="float" orientation="portrait" xlink:type="simple"><uri content-type="original_file" xlink:type="simple">https://binary.pensoft.net/fig/1527231</uri></graphic></fig></tp:treatment-sec><tp:treatment-sec sec-type="Colour"><title>Colour.</title><p>Adults with carapace uniformly brown, sometimes with posterior one-third paler; sub-branchial, subhepatic and epistome brown with other surfaces dirty white; chelipeds white with carpus mottled brown; ambulatory legs generally brown with merus paler, sometimes being beige with distal half of dactylus white or yellowish-white (Figs <xref ref-type="fig" rid="F10">10</xref>, <xref ref-type="fig" rid="F11">11</xref>A–C, E, F); ventral surfaces dirty white. Young specimens more uniformly yellowish-brown with chelae and ambulatory dactyli white (Fig. <xref ref-type="fig" rid="F11">11D</xref>).</p></tp:treatment-sec><tp:treatment-sec sec-type="Remarks"><title>Remarks.</title><p>Nobili (<xref ref-type="bibr" rid="B45">1903</xref>: 15) recorded <tp:taxon-name><tp:taxon-name-part taxon-name-part-type="genus" reg="Potamon">Potamon</tp:taxon-name-part> (<tp:taxon-name-part taxon-name-part-type="subgenus" reg="Geothelphusa">Geothelphusa</tp:taxon-name-part>) <tp:taxon-name-part taxon-name-part-type="species" reg="kenepai">kenepai</tp:taxon-name-part></tp:taxon-name> from Sarawak on the basis of two males and a female specimen collected by Robert Shelford from “Mt Saribau” at an elevation of 762 m (2,500 feet). <xref ref-type="bibr" rid="B8">Colosi (1920)</xref> re-examined this material, noted that it was certainly not <italic><tp:taxon-name><tp:taxon-name-part taxon-name-part-type="genus" reg="Potamon">P.</tp:taxon-name-part> <tp:taxon-name-part taxon-name-part-type="species" reg="kenepai">kenepai</tp:taxon-name-part></tp:taxon-name></italic>, and referred the specimens to a new species, <tp:taxon-name><tp:taxon-name-part taxon-name-part-type="genus" reg="Parathelphusa">Parathelphusa</tp:taxon-name-part> (<tp:taxon-name-part taxon-name-part-type="subgenus" reg="Liothelphusa">Liothelphusa</tp:taxon-name-part>) <tp:taxon-name-part taxon-name-part-type="species" reg="nobilii">nobilii</tp:taxon-name-part></tp:taxon-name>. Colosi (<xref ref-type="bibr" rid="B8">1920</xref>: 26) further commented that although the material resembled <italic><tp:taxon-name><tp:taxon-name-part taxon-name-part-type="genus" reg="Potamon">Pot.</tp:taxon-name-part></tp:taxon-name></italic> (<italic><tp:taxon-name><tp:taxon-name-part taxon-name-part-type="genus" reg="Geothelphusa">Geot</tp:taxon-name-part></tp:taxon-name></italic>.) <tp:taxon-name><tp:taxon-name-part taxon-name-part-type="genus" reg="Potamon"/><tp:taxon-name-part taxon-name-part-type="species">kenepai</tp:taxon-name-part></tp:taxon-name>, it differed distinctly in several important characters, including the greater length of the pereopods, the size and shape of the chelipeds, and the angle formed by the inner orbital margins with the frontal margin. He also suggested affinities with <tp:taxon-name><tp:taxon-name-part taxon-name-part-type="genus" reg="Potamon">Potamon</tp:taxon-name-part> (<tp:taxon-name-part taxon-name-part-type="subgenus" reg="Thelphusa">Thelphusa</tp:taxon-name-part>) <tp:taxon-name-part taxon-name-part-type="species" reg="bidiense">bidiense</tp:taxon-name-part></tp:taxon-name> [= <tp:taxon-name><tp:taxon-name-part taxon-name-part-type="genus" reg="Potamon">Potamon</tp:taxon-name-part> (<tp:taxon-name-part taxon-name-part-type="subgenus" reg="Geothelphusa">Geothelphusa</tp:taxon-name-part>) <tp:taxon-name-part taxon-name-part-type="species" reg="bidiens">bidiens</tp:taxon-name-part></tp:taxon-name> Rathbun] from Borneo and <italic><tp:taxon-name><tp:taxon-name-part taxon-name-part-type="genus" reg="Potamon">Pot.</tp:taxon-name-part></tp:taxon-name></italic> (<italic><tp:taxon-name><tp:taxon-name-part taxon-name-part-type="genus" reg="Geothelphusa">Geot</tp:taxon-name-part></tp:taxon-name></italic>.) <italic>araneus</italic> Rathbun from French Indochina but noted that a proper comparison was not possible due to missing diagnostic characters.</p><p>Bott (<xref ref-type="bibr" rid="B6">1970</xref>: 59) synonymised <tp:taxon-name><tp:taxon-name-part taxon-name-part-type="genus" reg="Parathelphusa">Parathelphusa</tp:taxon-name-part> (<tp:taxon-name-part taxon-name-part-type="subgenus" reg="Liothelphusa">Liothelphusa</tp:taxon-name-part>) <tp:taxon-name-part taxon-name-part-type="species" reg="nobilii">nobilii</tp:taxon-name-part></tp:taxon-name> with <italic><tp:taxon-name><tp:taxon-name-part taxon-name-part-type="genus" reg="Thelphusula">Thelphusula</tp:taxon-name-part> <tp:taxon-name-part taxon-name-part-type="species" reg="hendersoniana">hendersoniana</tp:taxon-name-part></tp:taxon-name></italic>, originally described under <tp:taxon-name><tp:taxon-name-part taxon-name-part-type="genus" reg="Potamon">Potamon</tp:taxon-name-part> (<tp:taxon-name-part taxon-name-part-type="subgenus" reg="Geothelphusa">Geothelphusa</tp:taxon-name-part>)</tp:taxon-name>, without explanation. Under “material examined”, he listed two males and one female of <italic><tp:taxon-name><tp:taxon-name-part taxon-name-part-type="genus" reg="Parathelphusa">Parathelphusa</tp:taxon-name-part> <tp:taxon-name-part taxon-name-part-type="species" reg="nobilii">nobilii</tp:taxon-name-part></tp:taxon-name></italic>, recorded as from “Sarawak, Mt. Sarinau”, and designated one male as the lectotype. Because he did not specify which male specimen was selected, this designation is invalid. It is also unclear whether Bott examined the specimens beyond the gonopods; the ambulatory legs of <italic><tp:taxon-name><tp:taxon-name-part taxon-name-part-type="genus" reg="Thelphusula">T.</tp:taxon-name-part> <tp:taxon-name-part taxon-name-part-type="species" reg="hendersoniana">hendersoniana</tp:taxon-name-part></tp:taxon-name></italic> are only about half the length of those of <italic><tp:taxon-name><tp:taxon-name-part taxon-name-part-type="genus" reg="Parathelphusa">P.</tp:taxon-name-part> <tp:taxon-name-part taxon-name-part-type="species" reg="nobilii">nobilii</tp:taxon-name-part></tp:taxon-name></italic>, making it difficult to reconcile both taxa under a single species if examined side-by-side. It seems unlikely that Bott would have treated them as one if he had specimens of both together. <xref ref-type="bibr" rid="B6">Bott (1970)</xref> also did not illustrate the gonopods of <italic><tp:taxon-name><tp:taxon-name-part taxon-name-part-type="genus" reg="Parathelphusa">P.</tp:taxon-name-part> <tp:taxon-name-part taxon-name-part-type="species" reg="nobilii">nobilii</tp:taxon-name-part></tp:taxon-name></italic>. The taxonomic confusion is compounded by the fact that the male second gonopod of <italic><tp:taxon-name><tp:taxon-name-part taxon-name-part-type="genus" reg="Thelphusula">T.</tp:taxon-name-part> <tp:taxon-name-part taxon-name-part-type="species" reg="hendersoniana">hendersoniana</tp:taxon-name-part></tp:taxon-name></italic>, which bears a long, flagellum-like distal article, is entirely different from that of typical species of <italic><tp:taxon-name><tp:taxon-name-part taxon-name-part-type="genus" reg="Thelphusula">Thelphusula</tp:taxon-name-part></tp:taxon-name></italic> Bott, 1969, which possess a short distal article (cf. <xref ref-type="bibr" rid="B6">Bott 1970</xref>: pl. 27 figs 37–40; <xref ref-type="bibr" rid="B55">Tan and Ng 1998</xref>: fig. 1G). For these reasons, <xref ref-type="bibr" rid="B28">Ng (1995)</xref> transferred <tp:taxon-name><tp:taxon-name-part taxon-name-part-type="genus" reg="Potamon">Potamon</tp:taxon-name-part> (<tp:taxon-name-part taxon-name-part-type="subgenus" reg="Geothelphusa">Geothelphusa</tp:taxon-name-part>) <tp:taxon-name-part taxon-name-part-type="species" reg="hendersonianum">hendersonianum</tp:taxon-name-part></tp:taxon-name> to his new genus <italic><tp:taxon-name><tp:taxon-name-part taxon-name-part-type="genus" reg="Bakousa">Bakousa</tp:taxon-name-part></tp:taxon-name></italic> Ng, 1995 (type species <italic><tp:taxon-name><tp:taxon-name-part taxon-name-part-type="genus" reg="Bakousa">B.</tp:taxon-name-part> <tp:taxon-name-part taxon-name-part-type="species" reg="sarawakensis">sarawakensis</tp:taxon-name-part></tp:taxon-name></italic> Ng, 1995), together with <tp:taxon-name><tp:taxon-name-part taxon-name-part-type="genus" reg="Potamon">Potamon</tp:taxon-name-part> (<tp:taxon-name-part taxon-name-part-type="subgenus" reg="Geothelphusa">Geothelphusa</tp:taxon-name-part>) <tp:taxon-name-part taxon-name-part-type="species" reg="kenepai">kenepai</tp:taxon-name-part></tp:taxon-name>, which Bott had inexplicably placed in <italic><tp:taxon-name><tp:taxon-name-part taxon-name-part-type="genus" reg="Adeleana">Adeleana</tp:taxon-name-part></tp:taxon-name></italic> Bott, 1969. In his later revision of <italic><tp:taxon-name><tp:taxon-name-part taxon-name-part-type="genus" reg="Adeleana">Adeleana</tp:taxon-name-part></tp:taxon-name></italic>, Ng (<xref ref-type="bibr" rid="B34">2025</xref>: 20) reaffirmed this action.</p><p>Colosi’s (1920) comparison of <italic><tp:taxon-name><tp:taxon-name-part taxon-name-part-type="genus" reg="Parathelphusa">Parathelphusa</tp:taxon-name-part> <tp:taxon-name-part taxon-name-part-type="species" reg="nobilii">nobilii</tp:taxon-name-part></tp:taxon-name></italic> with <tp:taxon-name><tp:taxon-name-part taxon-name-part-type="genus" reg="Potamon">Potamon</tp:taxon-name-part> (<tp:taxon-name-part taxon-name-part-type="subgenus" reg="Thelphusa">Thelphusa</tp:taxon-name-part>) <tp:taxon-name-part taxon-name-part-type="species" reg="bidiense">bidiense</tp:taxon-name-part></tp:taxon-name> was insightful, as both species are indeed closely related. <xref ref-type="bibr" rid="B6">Bott (1970)</xref> synonymised <italic><tp:taxon-name><tp:taxon-name-part taxon-name-part-type="genus" reg="Potamon">Potamon</tp:taxon-name-part> <tp:taxon-name-part taxon-name-part-type="species" reg="bidiense">bidiense</tp:taxon-name-part></tp:taxon-name></italic> with <italic><tp:taxon-name><tp:taxon-name-part taxon-name-part-type="genus" reg="Thelphusula">T.</tp:taxon-name-part> <tp:taxon-name-part taxon-name-part-type="species" reg="melanippe">melanippe</tp:taxon-name-part></tp:taxon-name></italic> De Man, 1899, but <xref ref-type="bibr" rid="B25">Ng (1989a)</xref> demonstrated that <italic><tp:taxon-name><tp:taxon-name-part taxon-name-part-type="genus" reg="Potamon">P.</tp:taxon-name-part> <tp:taxon-name-part taxon-name-part-type="species" reg="bidiense">bidiense</tp:taxon-name-part></tp:taxon-name></italic> was distinct and established the new genus <italic><tp:taxon-name><tp:taxon-name-part taxon-name-part-type="genus" reg="Stygothelphusa">Stygothelphusa</tp:taxon-name-part></tp:taxon-name></italic> Ng, 1989 for it. <xref ref-type="bibr" rid="B27">Ng (1991)</xref> disagreed with Bott’s synonymy of <italic><tp:taxon-name><tp:taxon-name-part taxon-name-part-type="genus" reg="Parathelphusa">P.</tp:taxon-name-part> <tp:taxon-name-part taxon-name-part-type="species" reg="nobilii">nobilii</tp:taxon-name-part></tp:taxon-name></italic> with <italic><tp:taxon-name><tp:taxon-name-part taxon-name-part-type="genus" reg="Thelphusula">T.</tp:taxon-name-part> <tp:taxon-name-part taxon-name-part-type="species" reg="hendersoniana">hendersoniana</tp:taxon-name-part></tp:taxon-name></italic> and provisionally referred <italic><tp:taxon-name><tp:taxon-name-part taxon-name-part-type="genus" reg="Parathelphusa">P.</tp:taxon-name-part> <tp:taxon-name-part taxon-name-part-type="species" reg="nobilii">nobilii</tp:taxon-name-part></tp:taxon-name></italic> to <italic><tp:taxon-name><tp:taxon-name-part taxon-name-part-type="genus" reg="Arachnothelphusa">Arachnothelphusa</tp:taxon-name-part></tp:taxon-name></italic> Ng, 1991, primarily on account of its long ambulatory legs. <xref ref-type="bibr" rid="B35">Ng and Alvarez (2000)</xref> subsequently transferred it to <italic><tp:taxon-name><tp:taxon-name-part taxon-name-part-type="genus" reg="Stygothelphusa">Stygothelphusa</tp:taxon-name-part></tp:taxon-name></italic> after examining photographs of the types, although no figures were provided. Two additional species of <italic><tp:taxon-name><tp:taxon-name-part taxon-name-part-type="genus" reg="Stygothelphusa">Stygothelphusa</tp:taxon-name-part></tp:taxon-name></italic> have since been described from Sarawak, <italic><tp:taxon-name><tp:taxon-name-part taxon-name-part-type="genus" reg="Stygothelphusa">S.</tp:taxon-name-part> <tp:taxon-name-part taxon-name-part-type="species" reg="cranbrooki">cranbrooki</tp:taxon-name-part></tp:taxon-name></italic>, and <italic><tp:taxon-name><tp:taxon-name-part taxon-name-part-type="genus" reg="Stygothelphusa">S.</tp:taxon-name-part> <tp:taxon-name-part taxon-name-part-type="species" reg="antu">antu</tp:taxon-name-part></tp:taxon-name></italic>. In describing <italic><tp:taxon-name><tp:taxon-name-part taxon-name-part-type="genus" reg="Stygothelphusa">S.</tp:taxon-name-part> <tp:taxon-name-part taxon-name-part-type="species" reg="cranbrooki">cranbrooki</tp:taxon-name-part></tp:taxon-name></italic>, <xref ref-type="bibr" rid="B31">Ng (2013)</xref> provided photographs of the three type specimens of <italic><tp:taxon-name><tp:taxon-name-part taxon-name-part-type="genus" reg="Parathelphusa">Parathelphusa</tp:taxon-name-part> <tp:taxon-name-part taxon-name-part-type="species" reg="nobilii">nobilii</tp:taxon-name-part></tp:taxon-name></italic> for the first time and affirmed its placement in <italic><tp:taxon-name><tp:taxon-name-part taxon-name-part-type="genus" reg="Stygothelphusa">Stygothelphusa</tp:taxon-name-part></tp:taxon-name></italic>, although information on the gonopods was still unavailable.</p><p>Our re-examination of the type specimens confirms that the gonopod structures of <italic><tp:taxon-name><tp:taxon-name-part taxon-name-part-type="genus" reg="Parathelphusa">P.</tp:taxon-name-part> <tp:taxon-name-part taxon-name-part-type="species" reg="nobilii">nobilii</tp:taxon-name-part></tp:taxon-name></italic> are fully consistent with those of species assigned to <italic><tp:taxon-name><tp:taxon-name-part taxon-name-part-type="genus" reg="Stygothelphusa">Stygothelphusa</tp:taxon-name-part></tp:taxon-name></italic>. They are also clearly distinct from congeners by having a relatively shorter terminal article (~0.25 × the subterminal article), straight and with a truncate tip (Figs <xref ref-type="fig" rid="F6">6C–F</xref>, <xref ref-type="fig" rid="F7">7A–D</xref>, <xref ref-type="fig" rid="F7">7H–K</xref>, <xref ref-type="fig" rid="F7">7N–R</xref>, <xref ref-type="fig" rid="F13">13E</xref>).</p><p>Ng (<xref ref-type="bibr" rid="B31">2013</xref>: 93) selected the most complete male (15.0 × 13.0 mm, <abbrev xmlns:xlink="http://www.w3.org/1999/xlink" xlink:title="Museo Regionale di Scienze Naturali, Torino, Italy" xlink:type="simple">MRSN</abbrev> Cr 1308a) of <italic><tp:taxon-name><tp:taxon-name-part taxon-name-part-type="genus" reg="Parathelphusa">P.</tp:taxon-name-part> <tp:taxon-name-part taxon-name-part-type="species" reg="nobilii">nobilii</tp:taxon-name-part></tp:taxon-name></italic> as the lectotype (Fig. <xref ref-type="fig" rid="F1">1A</xref>). Unfortunately, both G2s of the specimen are broken and only the left <abbrev xmlns:xlink="http://www.w3.org/1999/xlink" xlink:title="male first gonopod" xlink:type="simple">G1</abbrev> is figured (Fig. <xref ref-type="fig" rid="F7">7A–D</xref>). The larger paralectotype male (15.0 × 13.0 mm, <abbrev xmlns:xlink="http://www.w3.org/1999/xlink" xlink:title="Museo Regionale di Scienze Naturali, Torino, Italy" xlink:type="simple">MRSN</abbrev> Cr 1308b) has the left <abbrev xmlns:xlink="http://www.w3.org/1999/xlink" xlink:title="male first gonopod" xlink:type="simple">G1</abbrev> and <abbrev xmlns:xlink="http://www.w3.org/1999/xlink" xlink:title="male second gonopod" xlink:type="simple">G2</abbrev> detached and missing from the bottle; only the right <abbrev xmlns:xlink="http://www.w3.org/1999/xlink" xlink:title="male first gonopod" xlink:type="simple">G1</abbrev> and <abbrev xmlns:xlink="http://www.w3.org/1999/xlink" xlink:title="male second gonopod" xlink:type="simple">G2</abbrev> were drawn (Fig. <xref ref-type="fig" rid="F7">7H–M</xref>). We believe that this was the specimen examined by <xref ref-type="bibr" rid="B6">Bott (1970)</xref>, as it was his practice to detach and retain gonopods of examined species, and these may not have been returned to Turin. The female paralectotype (20.1 × 17.0 mm, <abbrev xmlns:xlink="http://www.w3.org/1999/xlink" xlink:title="Museo Regionale di Scienze Naturali, Torino, Italy" xlink:type="simple">MRSN</abbrev> Cr 1308b) has damage to the right branchial region (Fig. <xref ref-type="fig" rid="F1">1C</xref>); the published figure in Ng (2013: fig. 2B) was inadvertently inverted laterally during printing.</p><p>The present specimens of <italic><tp:taxon-name><tp:taxon-name-part taxon-name-part-type="genus" reg="Stygothelphusa">S.</tp:taxon-name-part> <tp:taxon-name-part taxon-name-part-type="species" reg="nobilii">nobilii</tp:taxon-name-part></tp:taxon-name></italic> from Gua Chupak match the type series closely in all respects, particularly in the diagnostic <abbrev xmlns:xlink="http://www.w3.org/1999/xlink" xlink:title="male first gonopod" xlink:type="simple">G1</abbrev> morphology, which has a relatively short terminal article with a truncate tip (Fig. <xref ref-type="fig" rid="F7">7A</xref>–D, H–K, N–R). The <abbrev xmlns:xlink="http://www.w3.org/1999/xlink" xlink:title="male first gonopod" xlink:type="simple">G1</abbrev> of the large recent male (17.6 × 15.5 mm, <abbrev xmlns:xlink="http://www.w3.org/1999/xlink" content-type="institution" xlink:title="Zoological Reference Collection of the Lee Kong Chian Natural History Museum, National University of Singapore" xlink:type="simple">ZRC</abbrev> 2021.0661) (Fig. <xref ref-type="fig" rid="F7">7N–R</xref>) agrees very well with that of the lectotype (Fig. <xref ref-type="fig" rid="F7">7A–D</xref>). The <abbrev xmlns:xlink="http://www.w3.org/1999/xlink" xlink:title="male first gonopod" xlink:type="simple">G1</abbrev> of the paralectotype male differs slightly in having a more slender distal terminal article and a proportionately broader subterminal article (Fig. <xref ref-type="fig" rid="F7">7H–K</xref>), but these differences fall within expected intraspecific variation.</p><p><italic><tp:taxon-name><tp:taxon-name-part taxon-name-part-type="genus" reg="Stygothelphusa">Stygothelphusa</tp:taxon-name-part> <tp:taxon-name-part taxon-name-part-type="species" reg="nobilii">nobilii</tp:taxon-name-part></tp:taxon-name></italic> can be distinguished from <italic><tp:taxon-name><tp:taxon-name-part taxon-name-part-type="genus" reg="Stygothelphusa">S.</tp:taxon-name-part> <tp:taxon-name-part taxon-name-part-type="species" reg="bidiensis">bidiensis</tp:taxon-name-part></tp:taxon-name></italic> and other congeners (Fig. <xref ref-type="fig" rid="F13">13B–D</xref>) by its proportionally shorter ambulatory legs (Fig. <xref ref-type="fig" rid="F13">13A</xref>), a key diagnostic feature emphasized by <xref ref-type="bibr" rid="B8">Colosi (1920)</xref> and <xref ref-type="bibr" rid="B31">Ng (2013)</xref>. In <italic><tp:taxon-name><tp:taxon-name-part taxon-name-part-type="genus" reg="Stygothelphusa">S.</tp:taxon-name-part> <tp:taxon-name-part taxon-name-part-type="species" reg="nobilii">nobilii</tp:taxon-name-part></tp:taxon-name></italic>, the fourth ambulatory merus measures 0.69–0.81 × the carapace length, whereas in other species of <italic><tp:taxon-name><tp:taxon-name-part taxon-name-part-type="genus" reg="Stygothelphusa">Stygothelphusa</tp:taxon-name-part></tp:taxon-name></italic>, the corresponding merus is 0.86–1.03 × the carapace length. Although larger <italic><tp:taxon-name><tp:taxon-name-part taxon-name-part-type="genus" reg="Stygothelphusa">S.</tp:taxon-name-part> <tp:taxon-name-part taxon-name-part-type="species" reg="nobilii">nobilii</tp:taxon-name-part></tp:taxon-name></italic> have proportionally slightly longer ambulatory legs (cf. Fig. <xref ref-type="fig" rid="F9">9G–I</xref>) (as is also the case for <italic><tp:taxon-name><tp:taxon-name-part taxon-name-part-type="genus" reg="Stygothelphusa">S.</tp:taxon-name-part> <tp:taxon-name-part taxon-name-part-type="species" reg="bidiensis">bidiensis</tp:taxon-name-part></tp:taxon-name></italic> and <italic><tp:taxon-name><tp:taxon-name-part taxon-name-part-type="genus" reg="Stygothelphusa">S.</tp:taxon-name-part> <tp:taxon-name-part taxon-name-part-type="species" reg="cranbrooki">cranbrooki</tp:taxon-name-part></tp:taxon-name></italic>, cf. <xref ref-type="bibr" rid="B31">Ng 2013</xref>), they never reach the proportions observed in related species.</p><p>The median lobe of the epistomial margin of <italic><tp:taxon-name><tp:taxon-name-part taxon-name-part-type="genus" reg="Stygothelphusa">S.</tp:taxon-name-part> <tp:taxon-name-part taxon-name-part-type="species" reg="nobilii">nobilii</tp:taxon-name-part></tp:taxon-name></italic> shows some variation. In the lectotype male, the tip is bilobed (Figs <xref ref-type="fig" rid="F2">2C</xref>, <xref ref-type="fig" rid="F7">7E</xref>), is rounded in the paralectotype male (Figs <xref ref-type="fig" rid="F2">2D</xref>, <xref ref-type="fig" rid="F2">2E</xref>, <xref ref-type="fig" rid="F7">7F</xref>) and more acute in the paralectotype female (Fig. <xref ref-type="fig" rid="F7">7G</xref>). In the recent series of specimens from Gua Chupak, the lobe ranges from weakly to distinctly bilobed (Figs <xref ref-type="fig" rid="F4">4C</xref>, <xref ref-type="fig" rid="F4">4D</xref>, <xref ref-type="fig" rid="F9">9D–F</xref>).</p><fig id="F9" position="float" orientation="portrait"><object-id xmlns:xlink="http://www.w3.org/1999/xlink" content-type="doi" xlink:type="simple">10.3897/zookeys.1268.179174.figure9</object-id><object-id xmlns:xlink="http://www.w3.org/1999/xlink" content-type="arpha" xlink:type="simple">DFCB3503-4B63-5FB4-ABF7-F2DD223BE359</object-id><label>Figure 9.</label><caption><p><italic><tp:taxon-name><tp:taxon-name-part taxon-name-part-type="genus" reg="Stygothelphusa">Stygothelphusa</tp:taxon-name-part> <tp:taxon-name-part taxon-name-part-type="species" reg="nobilii">nobilii</tp:taxon-name-part></tp:taxon-name></italic> (Colosi, 1920). <bold>A, D, G</bold>. ♀ (7.8 × 7.0 mm) (<abbrev xmlns:xlink="http://www.w3.org/1999/xlink" content-type="institution" xlink:title="Zoological Reference Collection of the Lee Kong Chian Natural History Museum, National University of Singapore" xlink:type="simple">ZRC</abbrev> 2021.0660); <bold>B, E, H</bold>. ♀ (12.3 × 11.0 mm) (<abbrev xmlns:xlink="http://www.w3.org/1999/xlink" content-type="institution" xlink:title="Zoological Reference Collection of the Lee Kong Chian Natural History Museum, National University of Singapore" xlink:type="simple">ZRC</abbrev> 2021.0661); <bold>C, F, I–K</bold>. ♀ (16.2 × 14.5 mm) (<abbrev xmlns:xlink="http://www.w3.org/1999/xlink" content-type="institution" xlink:title="Zoological Reference Collection of the Lee Kong Chian Natural History Museum, National University of Singapore" xlink:type="simple">ZRC</abbrev> 2017.1276). <bold>A–C</bold>. Dorsal view of carapace; <bold>D–F</bold>. Frontal view of cephalothorax; <bold>G–I</bold>. Right P5; <bold>J</bold>. Pleon; <bold>K</bold>. Sternopleonal cavity and vulvae.</p></caption><graphic xmlns:xlink="http://www.w3.org/1999/xlink" xlink:href="zookeys-1268-201_article-179174__-g009.jpg" id="oo_1527232.jpg" position="float" orientation="portrait" xlink:type="simple"><uri content-type="original_file" xlink:type="simple">https://binary.pensoft.net/fig/1527232</uri></graphic></fig><fig id="F10" position="float" orientation="portrait"><object-id xmlns:xlink="http://www.w3.org/1999/xlink" content-type="doi" xlink:type="simple">10.3897/zookeys.1268.179174.figure10</object-id><object-id xmlns:xlink="http://www.w3.org/1999/xlink" content-type="arpha" xlink:type="simple">7541EB5A-28A1-57B0-BB5F-2A57D7C9785E</object-id><label>Figure 10.</label><caption><p><italic><tp:taxon-name><tp:taxon-name-part taxon-name-part-type="genus" reg="Stygothelphusa">Stygothelphusa</tp:taxon-name-part> <tp:taxon-name-part taxon-name-part-type="species" reg="nobilii">nobilii</tp:taxon-name-part></tp:taxon-name></italic> (Colosi, 1920), ♀ (16.2 × 14.5 mm) (<abbrev xmlns:xlink="http://www.w3.org/1999/xlink" content-type="institution" xlink:title="Zoological Reference Collection of the Lee Kong Chian Natural History Museum, National University of Singapore" xlink:type="simple">ZRC</abbrev> 2017.1276). <bold>A</bold>. Overall dorsal habitus; <bold>B</bold>. Ventral view; <bold>C</bold>. Frontal view of cephalothorax.</p></caption><graphic xmlns:xlink="http://www.w3.org/1999/xlink" xlink:href="zookeys-1268-201_article-179174__-g010.jpg" id="oo_1527233.jpg" position="float" orientation="portrait" xlink:type="simple"><uri content-type="original_file" xlink:type="simple">https://binary.pensoft.net/fig/1527233</uri></graphic></fig><fig id="F11" position="float" orientation="portrait"><object-id xmlns:xlink="http://www.w3.org/1999/xlink" content-type="doi" xlink:type="simple">10.3897/zookeys.1268.179174.figure11</object-id><object-id xmlns:xlink="http://www.w3.org/1999/xlink" content-type="arpha" xlink:type="simple">E3BD6AE2-0530-5030-93A4-79B413C1A81C</object-id><label>Figure 11.</label><caption><p><italic><tp:taxon-name><tp:taxon-name-part taxon-name-part-type="genus" reg="Stygothelphusa">Stygothelphusa</tp:taxon-name-part> <tp:taxon-name-part taxon-name-part-type="species" reg="nobilii">nobilii</tp:taxon-name-part></tp:taxon-name></italic> (Colosi, 1920). <bold>A–C</bold>. ♀ (16.2 × 14.5 mm) (<abbrev xmlns:xlink="http://www.w3.org/1999/xlink" content-type="institution" xlink:title="Zoological Reference Collection of the Lee Kong Chian Natural History Museum, National University of Singapore" xlink:type="simple">ZRC</abbrev> 2017.1276); <bold>D</bold>. ♀ (7.8 × 7.0 mm) (<abbrev xmlns:xlink="http://www.w3.org/1999/xlink" content-type="institution" xlink:title="Zoological Reference Collection of the Lee Kong Chian Natural History Museum, National University of Singapore" xlink:type="simple">ZRC</abbrev> 2021.0660); <bold>E, F</bold>. ♂ (17.6 × 15.5 mm) (<abbrev xmlns:xlink="http://www.w3.org/1999/xlink" content-type="institution" xlink:title="Zoological Reference Collection of the Lee Kong Chian Natural History Museum, National University of Singapore" xlink:type="simple">ZRC</abbrev> 2021.0661).</p></caption><graphic xmlns:xlink="http://www.w3.org/1999/xlink" xlink:href="zookeys-1268-201_article-179174__-g011.jpg" id="oo_1527234.jpg" position="float" orientation="portrait" xlink:type="simple"><uri content-type="original_file" xlink:type="simple">https://binary.pensoft.net/fig/1527234</uri></graphic></fig><fig id="F12" position="float" orientation="portrait"><object-id xmlns:xlink="http://www.w3.org/1999/xlink" content-type="doi" xlink:type="simple">10.3897/zookeys.1268.179174.figure12</object-id><object-id xmlns:xlink="http://www.w3.org/1999/xlink" content-type="arpha" xlink:type="simple">D3CA9038-14E7-5FAE-B0D3-C1C0E69FAE99</object-id><label>Figure 12.</label><caption><p>Location of Chupak Cave (= Gua Chupak) in relation to the highest sandstone summit of Gunung Sadong, ca 8 km away in a straight line.</p></caption><graphic xmlns:xlink="http://www.w3.org/1999/xlink" xlink:href="zookeys-1268-201_article-179174__-g012.jpg" id="oo_1527235.jpg" position="float" orientation="portrait" xlink:type="simple"><uri content-type="original_file" xlink:type="simple">https://binary.pensoft.net/fig/1527235</uri></graphic></fig><fig id="F13" position="float" orientation="portrait"><object-id xmlns:xlink="http://www.w3.org/1999/xlink" content-type="doi" xlink:type="simple">10.3897/zookeys.1268.179174.figure13</object-id><object-id xmlns:xlink="http://www.w3.org/1999/xlink" content-type="arpha" xlink:type="simple">A5FC679A-F933-5397-BDCC-CDDD683C3442</object-id><label>Figure 13.</label><caption><p>Comparison of external morphological and <abbrev xmlns:xlink="http://www.w3.org/1999/xlink" xlink:title="male first gonopod" xlink:type="simple">G1</abbrev> differences between four species of <italic><tp:taxon-name><tp:taxon-name-part taxon-name-part-type="genus" reg="Stygothelphusa">Stygothelphusa</tp:taxon-name-part></tp:taxon-name></italic>. <bold>A, E</bold>. <italic><tp:taxon-name><tp:taxon-name-part taxon-name-part-type="genus" reg="Stygothelphusa">S.</tp:taxon-name-part> <tp:taxon-name-part taxon-name-part-type="species" reg="nobilii">nobilii</tp:taxon-name-part></tp:taxon-name></italic>, ♂ (17.6 × 15.5 mm) (<abbrev xmlns:xlink="http://www.w3.org/1999/xlink" content-type="institution" xlink:title="Zoological Reference Collection of the Lee Kong Chian Natural History Museum, National University of Singapore" xlink:type="simple">ZRC</abbrev> 2021.0661); <bold>B, F</bold>. <italic><tp:taxon-name><tp:taxon-name-part taxon-name-part-type="genus" reg="Stygothelphusa">S.</tp:taxon-name-part> <tp:taxon-name-part taxon-name-part-type="species" reg="cranbrooki">cranbrooki</tp:taxon-name-part></tp:taxon-name></italic> (after <xref ref-type="bibr" rid="B31">Ng 2013</xref>: figs 3A, 6F, G); <bold>C, G</bold>. <italic><tp:taxon-name><tp:taxon-name-part taxon-name-part-type="genus" reg="Stygothelphusa">S.</tp:taxon-name-part> <tp:taxon-name-part taxon-name-part-type="species" reg="antu">antu</tp:taxon-name-part></tp:taxon-name></italic> (after <xref ref-type="bibr" rid="B38">Ng and Grinang 2014</xref>: figs 1A, 3C, D); <bold>D, H</bold>. <italic><tp:taxon-name><tp:taxon-name-part taxon-name-part-type="genus" reg="Stygothelphusa">S.</tp:taxon-name-part> <tp:taxon-name-part taxon-name-part-type="species" reg="bidiensis">bidiensis</tp:taxon-name-part></tp:taxon-name></italic> (after <xref ref-type="bibr" rid="B31">Ng 2013</xref>: figs 1B, 6B, C). Arrows indicate diagnostic characters discussed in text.</p></caption><graphic xmlns:xlink="http://www.w3.org/1999/xlink" xlink:href="zookeys-1268-201_article-179174__-g013.jpg" id="oo_1527236.jpg" position="float" orientation="portrait" xlink:type="simple"><uri content-type="original_file" xlink:type="simple">https://binary.pensoft.net/fig/1527236</uri></graphic></fig><p>The <abbrev xmlns:xlink="http://www.w3.org/1999/xlink" xlink:title="male first gonopod" xlink:type="simple">G1</abbrev> terminal article of the paralectotype male (17.0 × 14.7 mm, <abbrev xmlns:xlink="http://www.w3.org/1999/xlink" xlink:title="Museo Regionale di Scienze Naturali, Torino, Italy" xlink:type="simple">MRSN</abbrev> Cr 1308b) is more conical, with the lateral margins slightly more convergent towards the tip, and the subterminal article is relatively broader as well (Fig. <xref ref-type="fig" rid="F7">7H–K</xref>). The differences from the lectotype male (15.0 × 13.0 mm, <abbrev xmlns:xlink="http://www.w3.org/1999/xlink" xlink:title="Museo Regionale di Scienze Naturali, Torino, Italy" xlink:type="simple">MRSN</abbrev> Cr 1308a) and recent male of <italic><tp:taxon-name><tp:taxon-name-part taxon-name-part-type="genus" reg="Stygothelphusa">S.</tp:taxon-name-part> <tp:taxon-name-part taxon-name-part-type="species" reg="nobilii">nobilii</tp:taxon-name-part></tp:taxon-name></italic> (17.6 × 15.5 mm, <abbrev xmlns:xlink="http://www.w3.org/1999/xlink" content-type="institution" xlink:title="Zoological Reference Collection of the Lee Kong Chian Natural History Museum, National University of Singapore" xlink:type="simple">ZRC</abbrev> 2021.0661), however, are slight (cf. Fig. <xref ref-type="fig" rid="F7">7A</xref>–D, N–R) and within the expected range of intraspecific varaiation. The proximal margin of the <abbrev xmlns:xlink="http://www.w3.org/1999/xlink" xlink:title="male second gonopod" xlink:type="simple">G2</abbrev> distal article of the paralectotype male (<abbrev xmlns:xlink="http://www.w3.org/1999/xlink" xlink:title="Museo Regionale di Scienze Naturali, Torino, Italy" xlink:type="simple">MRSN</abbrev> Cr 1308b) has small uneven serrations (Fig. <xref ref-type="fig" rid="F7">7M</xref>), which are atypical and appear to be anomalous. They are not present on the recent male of <italic><tp:taxon-name><tp:taxon-name-part taxon-name-part-type="genus" reg="Stygothelphusa">S.</tp:taxon-name-part> <tp:taxon-name-part taxon-name-part-type="species" reg="nobilii">nobilii</tp:taxon-name-part></tp:taxon-name></italic> from Chupak (<abbrev xmlns:xlink="http://www.w3.org/1999/xlink" content-type="institution" xlink:title="Zoological Reference Collection of the Lee Kong Chian Natural History Museum, National University of Singapore" xlink:type="simple">ZRC</abbrev> 2021.0661) (Fig. <xref ref-type="fig" rid="F7">7S</xref>) nor on the <abbrev xmlns:xlink="http://www.w3.org/1999/xlink" xlink:title="male second gonopod" xlink:type="simple">G2</abbrev> of congeners.</p></tp:treatment-sec><tp:treatment-sec sec-type="On the type locality, “Mt. Saribau”"><title>On the type locality, “Mt. Saribau”.</title><p>The name of the type locality, “Mount Saribau” (cf. <xref ref-type="bibr" rid="B45">Nobili 1903</xref>: 15) – spelled “Sariban” by Colosi [1920: 26] and “Sarinau” by Bott [1970: 59]), presents a problem, as it is not in use today. Colosi’s original labels contain no further information, and there are no labels by Shelford or Nobili in the bottle. No date is associated with the original label, so the exact time of collection is unknown. What is known is that Robert Shelford served as curator of the Sarawak Museum from 1897–1906 and made extensive collections in western Sarawak during this period (<xref ref-type="bibr" rid="B52">Shelford 1916</xref>). As Nobili’s (1903) paper was published on 18 July 1903, the specimens were probably collected in 1902 and subsequently sent to Italy.</p><p>With regard to the place name, the first edition of the U.S. Board on Geographic Names (<xref ref-type="bibr" rid="B1">Anonymous 1955</xref>: 186) list a locality “Saribau: <named-content xmlns:xlink="http://www.w3.org/1999/xlink" content-type="dwc:verbatimCoordinates" xlink:type="simple">1°10'N, 111°38'E</named-content>”, and a later edition (<xref ref-type="bibr" rid="B2">Anonymous 1970</xref>: 916) records “Tanjung Saribau <named-content xmlns:xlink="http://www.w3.org/1999/xlink" content-type="dwc:verbatimCoordinates" xlink:type="simple">1°10'N, 111°38'E</named-content>”. This locality lies in central Sarawak, close to Kalimantan boarder, east of Batang Ai National Park. There is also an area called Saribas in central Sarawak (Betong Division), centred on the Saribas River (ca <named-content xmlns:xlink="http://www.w3.org/1999/xlink" content-type="dwc:verbatimCoordinates" xlink:type="simple">1°38'N, 111°12'E</named-content>). Based on what we know about Shelford’s surveys, however, there is no evidence that he explored central Sarawak (Lingga/Sri Aman/Sibu), making a central locality unlikely (see <xref ref-type="bibr" rid="B52">Shelford 1916</xref>). Furthermore, there is no “Saribau”, “Sariban” or “Sarinau” listed in the Sarawak Gazetteer (<xref ref-type="bibr" rid="B21">Mohizah et al. 2006</xref>).</p><p>Review of the literature shows that the name “Mt. Saribau” was explicitly used by <xref ref-type="bibr" rid="B49">Shelford (1902a)</xref> in a list of Bornean reptiles, and in an addendum he (<xref ref-type="bibr" rid="B50">Shelford 1902b</xref>: 134) noted specimens of two snake species from “Mt. Saribau, Samarahan R.”. Later, Shelford (<xref ref-type="bibr" rid="B51">1905</xref>: 209) described a new frog, <italic><tp:taxon-name><tp:taxon-name-part taxon-name-part-type="genus" reg="Rana">Rana</tp:taxon-name-part> <tp:taxon-name-part taxon-name-part-type="species" reg="sariba">sariba</tp:taxon-name-part></tp:taxon-name></italic>, from Sarawak, stating that his material was from “Mount Saribaw, Samarahan River, Sarawak” (<xref ref-type="bibr" rid="B51">Shelford 1905</xref>: 210). This frog is now regarded as a synonym of <italic><tp:taxon-name><tp:taxon-name-part taxon-name-part-type="genus" reg="Ingerana">Ingerana</tp:taxon-name-part> <tp:taxon-name-part taxon-name-part-type="species" reg="baluensis">baluensis</tp:taxon-name-part></tp:taxon-name></italic> (Boulenger, 1896) (see also <xref ref-type="bibr" rid="B11">Dubois 1987</xref>; <xref ref-type="bibr" rid="B18">Inger and Tan 1996</xref>). <xref ref-type="bibr" rid="B22">Moulton (1905</xref>: 189, 190) also reported two beetle species from “Mt. Saribau”. Stork (<xref ref-type="bibr" rid="B54">1986</xref>: 5), in compiling Borneo beetle localities (including those of <xref ref-type="bibr" rid="B22">Moulton 1905</xref>), listed “Saribau Mts. Sarawak: <named-content xmlns:xlink="http://www.w3.org/1999/xlink" content-type="dwc:verbatimCoordinates" xlink:type="simple">1°17'N, 112°12'E</named-content>”. These coordinates place the site near the Kalimantan border east of Batang Ai National Park, near Nanga Biru in the Lubok Antu area. It is unclear how <xref ref-type="bibr" rid="B54">Stork (1986)</xref> derived these coordinates, but he may have followed the American gazetteers (<xref ref-type="bibr" rid="B1">Anonymous 1955</xref>, <xref ref-type="bibr" rid="B2">1970</xref>). Notably, <xref ref-type="bibr" rid="B52">Shelford (1916)</xref>, in his memoir on his time in Sarawak, did not mention “Mt. Saribau”.</p><p>Sheldon et al. (<xref ref-type="bibr" rid="B48">2023</xref>: 20), in gazetteer for Sarawak ornithology, recorded “Gunung Serumbu (= Serambu, Sirambu, Serembu, Sirambau, Sirambo, Saribu, Serambo): 1.4199 110.2246 490 m. Museums: MCSNG, NHMUK, SMK, YPM. Collectors: O. Beccari and G. Doria, A.H. and H.H. Everett, Junaidi. References: <xref ref-type="bibr" rid="B53">St. John (1862)</xref>, <xref ref-type="bibr" rid="B56">Wallace (1869)</xref>, <xref ref-type="bibr" rid="B47">Sharpe (1877)</xref>, <xref ref-type="bibr" rid="B12">Everett (1889)</xref>, <xref ref-type="bibr" rid="B3">Bartlett (1896)</xref>, <xref ref-type="bibr" rid="B4">Beccari (1904)</xref>, <xref ref-type="bibr" rid="B23">Moulton (1914)</xref>. Remarks: Gn. Serambu is the location of Rajah James Brooke’s holiday cottage, called “Peninjau”, meaning look-out.” From the variant names for Gunung Serambu, especially “Sirambu” and “Saribu”, it is plausible that Mt. Saribau may be an old or misspelt name for what is now called Gunung Serambu (ca <named-content xmlns:xlink="http://www.w3.org/1999/xlink" content-type="dwc:verbatimCoordinates" xlink:type="simple">1°25'N, 110°14'E</named-content>). Gunung Serambu, however, is composed largely of porphyry diorite rock of igneous origin and lies on the northern edge of a major karst system to its south. While the neighbouring limestone areas provide suitable habitats for <italic><tp:taxon-name><tp:taxon-name-part taxon-name-part-type="genus" reg="Stygothelphusa">Stygothelphusa</tp:taxon-name-part></tp:taxon-name></italic> species, the mountain itself is not limestone, and surveys there have not yielded any obligate karst crabs, although other taxa are present (see <xref ref-type="bibr" rid="B16">Grinang et al. 2016</xref>).</p><p>In addition, there is also a well-known mining site in the Bau area, the Sarabau Mine (<named-content xmlns:xlink="http://www.w3.org/1999/xlink" content-type="dwc:verbatimCoordinates" xlink:type="simple">1°24'34"N, 110°10'20"E</named-content>), situated further west of Gunung Serambu. The limestone hills in this area belong to the Wind and Fairy Cave systems (<xref ref-type="bibr" rid="B57">Wilford 1964</xref>), which form the type locality of another species, <italic><tp:taxon-name><tp:taxon-name-part taxon-name-part-type="genus" reg="Stygothelphusa">S.</tp:taxon-name-part> <tp:taxon-name-part taxon-name-part-type="species" reg="bidiensis">bidiensis</tp:taxon-name-part></tp:taxon-name></italic>.</p><p>The critical question, therefore, is: where is “Mt. Saribau”? Shelford’s locality data are crucial, as he collected the material used by <xref ref-type="bibr" rid="B45">Nobili (1903)</xref> and <xref ref-type="bibr" rid="B8">Colosi (1920)</xref>. His statements (<xref ref-type="bibr" rid="B50">Shelford 1902b</xref>: 134; 1905: 210) that “Mt. Saribau” lies by the Samarahan River are particularly important. The Samarahan River (now Sungei Sabang) rises in the extensive limestone hills around Kampung Chupak and Gunung Sibow (Fig. <xref ref-type="fig" rid="F12">12</xref>). In contrast, Gunung Serambu lies further north and is associated instead with headwater of the Sarawak River (Fig. <xref ref-type="fig" rid="F12">12</xref>). For Shelford to place “Mt. Saribau” on the Samarahan River strongly suggest that his collecting locality was in the vicinity of Gunung Sibow, or on that hill itself.</p><p>There is an additional problem with Shelford’s data for <italic><tp:taxon-name><tp:taxon-name-part taxon-name-part-type="genus" reg="Stygothelphusa">S.</tp:taxon-name-part> <tp:taxon-name-part taxon-name-part-type="species" reg="nobilii">nobilii</tp:taxon-name-part></tp:taxon-name></italic>: he recorded the specimens as collected at 2,500 feet (= 762 m), an elevation that appears unrealistically high. Gunung Sibow is just higher than 324 m <abbrev xmlns:xlink="http://www.w3.org/1999/xlink" xlink:title="above sea level" xlink:type="simple">asl</abbrev>, and the other limestone hills in the Chupak area are consistently lower (Fig. <xref ref-type="fig" rid="F12">12</xref>). Even Gunung Serambu is only 452 m. The nearest peak approaching this height is Gunung Sadong (Bung Sadong) in the Sadong catchment, further east, with a summit of ca 741 m <abbrev xmlns:xlink="http://www.w3.org/1999/xlink" xlink:title="above sea level" xlink:type="simple">asl</abbrev>; however, it is composed of sandstone, and our recent surveys revealed no evidence of cave system there. We therefore regard Shelford’s altitude record as erroneous.</p><p>It is also uncertain whether Shelford personally collected the <italic><tp:taxon-name><tp:taxon-name-part taxon-name-part-type="genus" reg="Stygothelphusa">S.</tp:taxon-name-part> <tp:taxon-name-part taxon-name-part-type="species" reg="nobilii">nobilii</tp:taxon-name-part></tp:taxon-name></italic> specimens or whether they were obtained for him by local assistants. Some localities provided by Shelford for other Sarawak crabs are imprecise and likely represent nearby sites rather than exact collecting points (see <xref ref-type="bibr" rid="B13">Grinang and Ng 2015a</xref> for <italic><tp:taxon-name><tp:taxon-name-part taxon-name-part-type="genus" reg="Terrathelphusa">Terrathelphusa</tp:taxon-name-part> <tp:taxon-name-part taxon-name-part-type="species" reg="kuchingensis">kuchingensis</tp:taxon-name-part></tp:taxon-name></italic> (Nobili, 1901)).</p><p>Taking all available evidence altogether, we consider it most likely that “Mt. Saribau” refers to the area now known as Gua Chupak, including Gunung Sibow (Fig. <xref ref-type="fig" rid="F12">12</xref>). This is an extensive limestone region where local communities have harvested swiftlet nests for centuries and would have been readily accessible to Shelford and/or his collectors. It is precisely from this area that the recent specimens of <italic><tp:taxon-name><tp:taxon-name-part taxon-name-part-type="genus" reg="Stygothelphusa">S.</tp:taxon-name-part> <tp:taxon-name-part taxon-name-part-type="species" reg="nobilii">nobilii</tp:taxon-name-part></tp:taxon-name></italic> were obtained. Given the ecological requirement of <italic><tp:taxon-name><tp:taxon-name-part taxon-name-part-type="genus" reg="Stygothelphusa">Stygothelphusa</tp:taxon-name-part></tp:taxon-name></italic> for limestone habitats, and the close morphological agreement between the recent materials and the type specimens (see earlier remarks), the Chupak–Gunung Sibow area is the most plausible type locality for <italic><tp:taxon-name><tp:taxon-name-part taxon-name-part-type="genus" reg="Stygothelphusa">S.</tp:taxon-name-part> <tp:taxon-name-part taxon-name-part-type="species" reg="nobilii">nobilii</tp:taxon-name-part></tp:taxon-name></italic>.</p></tp:treatment-sec><ref-list><ref id="B8"><mixed-citation xmlns:xlink="http://www.w3.org/1999/xlink" xlink:type="simple">Colosi G (1920) I Potamonidi del R. Museo Zoologico di Torino. Bollettino dei Musei di Zoologia ed Anatomia Comparata della, Regia. Università di Torino 35(734): 1–39. <ext-link xlink:href="10.5962/bhl.part.17857" ext-link-type="doi" xlink:type="simple">https://doi.org/10.5962/bhl.part.17857</ext-link></mixed-citation></ref><ref id="B6"><mixed-citation xmlns:xlink="http://www.w3.org/1999/xlink" xlink:type="simple">Bott R (1970) Die Süßwasserkrabben von Europa, Asien, Australien und ihre Stammesgeschichte. Eine Revision der <tp:taxon-name><tp:taxon-name-part taxon-name-part-type="superfamily">Potamoidea</tp:taxon-name-part></tp:taxon-name> und der <tp:taxon-name><tp:taxon-name-part taxon-name-part-type="superfamily">Parathelphusoidea</tp:taxon-name-part></tp:taxon-name> (<tp:taxon-name><tp:taxon-name-part taxon-name-part-type="subphylum">Crustacea</tp:taxon-name-part></tp:taxon-name>, <tp:taxon-name><tp:taxon-name-part taxon-name-part-type="subphylum">Decapoda</tp:taxon-name-part></tp:taxon-name>). Abhandlungen der Senckenbergischen Naturforschenden Gesellschaft 526: 1–338.</mixed-citation></ref><ref id="B27"><mixed-citation xmlns:xlink="http://www.w3.org/1999/xlink" xlink:type="simple">Ng PKL (1991) Bornean freshwater crabs of the genus <italic><tp:taxon-name><tp:taxon-name-part taxon-name-part-type="genus">Arachnothelphusa</tp:taxon-name-part></tp:taxon-name></italic> gen. nov. (<tp:taxon-name><tp:taxon-name-part taxon-name-part-type="subphylum">Crustacea</tp:taxon-name-part></tp:taxon-name>: <tp:taxon-name><tp:taxon-name-part taxon-name-part-type="subphylum">Decapoda</tp:taxon-name-part></tp:taxon-name>: <tp:taxon-name><tp:taxon-name-part taxon-name-part-type="infraorder">Brachyura</tp:taxon-name-part></tp:taxon-name>: <tp:taxon-name><tp:taxon-name-part taxon-name-part-type="family">Gecarcinucidae</tp:taxon-name-part></tp:taxon-name>. Zoölogische Mededeelingen 65: 1–12.</mixed-citation></ref><ref id="B29"><mixed-citation xmlns:xlink="http://www.w3.org/1999/xlink" xlink:type="simple">Ng PKL (2004) <tp:taxon-name><tp:taxon-name-part taxon-name-part-type="subphylum">Crustacea</tp:taxon-name-part></tp:taxon-name>: <tp:taxon-name><tp:taxon-name-part taxon-name-part-type="subphylum">Decapoda</tp:taxon-name-part></tp:taxon-name>, <tp:taxon-name><tp:taxon-name-part taxon-name-part-type="infraorder">Brachyura</tp:taxon-name-part></tp:taxon-name>. In: Yule C, Yong HS (Eds) Freshwater Invertebrates of the Malaysian Region. Malaysian Academy of Sciences, 311–336.</mixed-citation></ref><ref id="B41"><mixed-citation xmlns:xlink="http://www.w3.org/1999/xlink" xlink:type="simple">Ng PKL, Yeo DCJ (2007) Malaysian freshwater crabs: Conservation prospects and challenges. In: Chua L (Ed.) Proceedings of the Seminar on the Status of Biological Diversity in Malaysia &amp; Threat Assessment of Plant Species in Malaysia, 28–30 June 2005. Forest Research Institute Malaysia, Kepong, 95–120.</mixed-citation></ref><ref id="B43"><mixed-citation xmlns:xlink="http://www.w3.org/1999/xlink" xlink:type="simple">Ng PKL, Guinot D, Davie PJF (2008) Systema brachyurorum: Part I. An annotated checklist of extant brachyuran crabs of the world. The Raffles Bulletin of Zoology 17: 1–286.</mixed-citation></ref><ref id="B9"><mixed-citation xmlns:xlink="http://www.w3.org/1999/xlink" xlink:type="simple">Cumberlidge N, Ng PKL, Yeo DCJ, Magalhães C, Campos MR, Alvarez F, Naruse T, Daniels SR, Esser LJ, Attipoe FYK, Clotilde-Ba F-L, Darwall W, Mcivor A, Collen B, Ram M (2009) Freshwater crabs and the biodiversity crisis: Importance, threats, status, and conservation challenges. Biological Conservation 142(8): 1665–1673. <ext-link xlink:href="10.1016/j.biocon.2009.02.038" ext-link-type="doi" xlink:type="simple">https://doi.org/10.1016/j.biocon.2009.02.038</ext-link></mixed-citation></ref><ref id="B31"><mixed-citation xmlns:xlink="http://www.w3.org/1999/xlink" xlink:type="simple">Ng PKL (2013) <italic><tp:taxon-name><tp:taxon-name-part taxon-name-part-type="genus">Stygothelphusa</tp:taxon-name-part> <tp:taxon-name-part taxon-name-part-type="species">cranbrooki</tp:taxon-name-part></tp:taxon-name></italic>, a new species of cave crab from Gua Sireh, Sarawak, Malaysia (<tp:taxon-name><tp:taxon-name-part taxon-name-part-type="subphylum">Crustacea</tp:taxon-name-part></tp:taxon-name>: <tp:taxon-name><tp:taxon-name-part taxon-name-part-type="subphylum">Decapoda</tp:taxon-name-part></tp:taxon-name>: <tp:taxon-name><tp:taxon-name-part taxon-name-part-type="infraorder">Brachyura</tp:taxon-name-part></tp:taxon-name>: <tp:taxon-name><tp:taxon-name-part taxon-name-part-type="family">Gecarcinucidae</tp:taxon-name-part></tp:taxon-name>). The Raffles Bulletin of Zoology. Supplement 29: 91–97.</mixed-citation></ref><ref id="B45"><mixed-citation xmlns:xlink="http://www.w3.org/1999/xlink" xlink:type="simple">Nobili G (1903) Descrizione di una nuova specie di <italic><tp:taxon-name><tp:taxon-name-part taxon-name-part-type="genus">Parathelphusa</tp:taxon-name-part></tp:taxon-name></italic> delle Isole Mentawai. Bollettino dei Musei di Zoologia ed Anatomia Comparata della, Regia. Università di Torino 18(444): 1–4. [figs A, B.]</mixed-citation></ref><ref id="B55"><mixed-citation xmlns:xlink="http://www.w3.org/1999/xlink" xlink:type="simple">Tan SH, Ng PKL (1998) Revision of the genus <italic><tp:taxon-name><tp:taxon-name-part taxon-name-part-type="genus">Thelphusula</tp:taxon-name-part></tp:taxon-name></italic> (<tp:taxon-name><tp:taxon-name-part taxon-name-part-type="subphylum">Decapoda</tp:taxon-name-part></tp:taxon-name>: <tp:taxon-name><tp:taxon-name-part taxon-name-part-type="infraorder">Brachyura</tp:taxon-name-part></tp:taxon-name>: <tp:taxon-name><tp:taxon-name-part taxon-name-part-type="family">Gecarcinucidae</tp:taxon-name-part></tp:taxon-name>) with description of a new genus and three new species. Journal of Crustacean Biology 18(4): 808–822. <ext-link xlink:href="10.2307/1549155" ext-link-type="doi" xlink:type="simple">https://doi.org/10.2307/1549155</ext-link></mixed-citation></ref><ref id="B28"><mixed-citation xmlns:xlink="http://www.w3.org/1999/xlink" xlink:type="simple">Ng PKL (1995) The freshwater crabs and prawns (<tp:taxon-name><tp:taxon-name-part taxon-name-part-type="subphylum">Crustacea</tp:taxon-name-part></tp:taxon-name>: <tp:taxon-name><tp:taxon-name-part taxon-name-part-type="subphylum">Decapoda</tp:taxon-name-part></tp:taxon-name>) of Bako National Park, Sarawak, Malaysia, with descriptions of one new genus and three new species. The Raffles Bulletin of Zoology 43(1): 181–205.</mixed-citation></ref><ref id="B34"><mixed-citation xmlns:xlink="http://www.w3.org/1999/xlink" xlink:type="simple">Ng PKL (2025) A revision of the freshwater crab genus <italic><tp:taxon-name><tp:taxon-name-part taxon-name-part-type="genus">Adeleana</tp:taxon-name-part></tp:taxon-name></italic> Bott, 1969 from Borneo and Sumatra (<tp:taxon-name><tp:taxon-name-part taxon-name-part-type="subphylum">Decapoda</tp:taxon-name-part></tp:taxon-name>: <tp:taxon-name><tp:taxon-name-part taxon-name-part-type="infraorder">Brachyura</tp:taxon-name-part></tp:taxon-name>: <tp:taxon-name><tp:taxon-name-part taxon-name-part-type="family">Gecarcinucidae</tp:taxon-name-part></tp:taxon-name>), with descriptions of two new genera and two new species. Journal of Crustacean Biology 45(3): 1–24. <ext-link xlink:href="10.1093/jcbiol/ruaf035" ext-link-type="doi" xlink:type="simple">https://doi.org/10.1093/jcbiol/ruaf035</ext-link></mixed-citation></ref><ref id="B25"><mixed-citation xmlns:xlink="http://www.w3.org/1999/xlink" xlink:type="simple">Ng PKL (1989a) The identity of the cavernicolous freshwater crab <tp:taxon-name><tp:taxon-name-part taxon-name-part-type="genus">Potamon</tp:taxon-name-part> (<tp:taxon-name-part taxon-name-part-type="subgenus">Thelphusa</tp:taxon-name-part>) <tp:taxon-name-part taxon-name-part-type="species">bidiense</tp:taxon-name-part></tp:taxon-name> Lanchester, 1900 (<tp:taxon-name><tp:taxon-name-part taxon-name-part-type="subphylum">Crustacea</tp:taxon-name-part></tp:taxon-name>: <tp:taxon-name><tp:taxon-name-part taxon-name-part-type="subphylum">Decapoda</tp:taxon-name-part></tp:taxon-name>: <tp:taxon-name><tp:taxon-name-part taxon-name-part-type="infraorder">Brachyura</tp:taxon-name-part></tp:taxon-name>: <tp:taxon-name><tp:taxon-name-part taxon-name-part-type="family">Gecarcinucidae</tp:taxon-name-part></tp:taxon-name>) from Sarawak, Borneo, with description of a new genus. The Raffles Bulletin of Zoology 37(1&amp;2): 63–72.</mixed-citation></ref><ref id="B35"><mixed-citation xmlns:xlink="http://www.w3.org/1999/xlink" xlink:type="simple">Ng PKL, Alvarez F (2000) <italic><tp:taxon-name><tp:taxon-name-part taxon-name-part-type="genus">Villalobosus</tp:taxon-name-part></tp:taxon-name></italic>, a replacement name for <italic><tp:taxon-name><tp:taxon-name-part taxon-name-part-type="genus">Stygothelphusa</tp:taxon-name-part></tp:taxon-name></italic> Alvarez &amp; Villalobos, 1991 (<tp:taxon-name><tp:taxon-name-part taxon-name-part-type="subphylum">Crustacea</tp:taxon-name-part></tp:taxon-name>: <tp:taxon-name><tp:taxon-name-part taxon-name-part-type="infraorder">Brachyura</tp:taxon-name-part></tp:taxon-name>: <tp:taxon-name><tp:taxon-name-part taxon-name-part-type="family">Pseudothelphusidae</tp:taxon-name-part></tp:taxon-name>), preoccupied by <italic><tp:taxon-name><tp:taxon-name-part taxon-name-part-type="genus">Stygothelphusa</tp:taxon-name-part></tp:taxon-name></italic> Ng, 1989 (<tp:taxon-name><tp:taxon-name-part taxon-name-part-type="subphylum">Crustacea</tp:taxon-name-part></tp:taxon-name>: <tp:taxon-name><tp:taxon-name-part taxon-name-part-type="infraorder">Brachyura</tp:taxon-name-part></tp:taxon-name>: <tp:taxon-name><tp:taxon-name-part taxon-name-part-type="family">Gecarcinucidae</tp:taxon-name-part></tp:taxon-name>). The Raffles Bulletin of Zoology 48(2): 337.</mixed-citation></ref><ref id="B38"><mixed-citation xmlns:xlink="http://www.w3.org/1999/xlink" xlink:type="simple">Ng PKL, Grinang J (2014) On a new species of troglobitic crab of the genus <italic><tp:taxon-name><tp:taxon-name-part taxon-name-part-type="genus">Stygothelphusa</tp:taxon-name-part></tp:taxon-name></italic> Ng, 1989, from Sarawak, Malaysia (<tp:taxon-name><tp:taxon-name-part taxon-name-part-type="subphylum">Crustacea</tp:taxon-name-part></tp:taxon-name>: <tp:taxon-name><tp:taxon-name-part taxon-name-part-type="subphylum">Decapoda</tp:taxon-name-part></tp:taxon-name>: <tp:taxon-name><tp:taxon-name-part taxon-name-part-type="infraorder">Brachyura</tp:taxon-name-part></tp:taxon-name>: <tp:taxon-name><tp:taxon-name-part taxon-name-part-type="family">Gecarcinucidae</tp:taxon-name-part></tp:taxon-name>). Zootaxa 3774(1): 90–96. <ext-link xlink:href="10.11646/zootaxa.3774.1.7" ext-link-type="doi" xlink:type="simple">https://doi.org/10.11646/zootaxa.3774.1.7</ext-link></mixed-citation></ref><ref id="B52"><mixed-citation xmlns:xlink="http://www.w3.org/1999/xlink" xlink:type="simple">Shelford R (1916) A Naturalist in Borneo. T. Fischer Unwin, London, 331 pp. <ext-link xlink:href="10.5962/bhl.title.32180" ext-link-type="doi" xlink:type="simple">https://doi.org/10.5962/bhl.title.32180</ext-link></mixed-citation></ref><ref id="B1"><mixed-citation xmlns:xlink="http://www.w3.org/1999/xlink" xlink:type="simple">Anonymous (1955) British Borneo, Singapore and Malaya. Official Standard Names approved by the United States Board on Geographic Names. Office of Geography, Department of the Interior, Washington D.C., Gazetteer 10: 1–463.</mixed-citation></ref><ref id="B2"><mixed-citation xmlns:xlink="http://www.w3.org/1999/xlink" xlink:type="simple">Anonymous (1970) Malaysia, Singapore and Brunei. Second edition. Official Standard Names approved by the United States Board on Geographic Names, Gazetteer 10: i–vi, 1–1014.</mixed-citation></ref><ref id="B21"><mixed-citation xmlns:xlink="http://www.w3.org/1999/xlink" xlink:type="simple">Mohizah M, Julia S, Soh WK (2006) A Sarawak Gazetteer. In: Soepadmo E, Chung RCK, Saw LG (Eds) Sarawak Forestry Department, Malaysia, and Forest Research Institute Malaysia, 1–197.</mixed-citation></ref><ref id="B49"><mixed-citation xmlns:xlink="http://www.w3.org/1999/xlink" xlink:type="simple">Shelford R (1902a) A list of the reptiles of Borneo. Journal of the Straits Branch of the Royal Asiatic Society 1901(35): 43–68.</mixed-citation></ref><ref id="B50"><mixed-citation xmlns:xlink="http://www.w3.org/1999/xlink" xlink:type="simple">Shelford R (1902b) A list of the reptiles of Borneo. Addenda et Corrigenda. Journal of the Straits Branch of the Royal Asiatic Society 1901(38): 133–135.</mixed-citation></ref><ref id="B51"><mixed-citation xmlns:xlink="http://www.w3.org/1999/xlink" xlink:type="simple">Shelford R (1905) A new lizard and a new frog from Borneo. Annals &amp; Magazine of Natural History 15(7): 208–210. <ext-link xlink:href="10.1080/03745480509442826" ext-link-type="doi" xlink:type="simple">https://doi.org/10.1080/03745480509442826</ext-link></mixed-citation></ref><ref id="B11"><mixed-citation xmlns:xlink="http://www.w3.org/1999/xlink" xlink:type="simple">Dubois A (1987) Miscellanea taxinomiea batrachologica (I). Alytes 5: 7–95.</mixed-citation></ref><ref id="B18"><mixed-citation xmlns:xlink="http://www.w3.org/1999/xlink" xlink:type="simple">Inger RF, Tan FL (1996) Checklist of the frogs of Borneo. The Raffles Bulletin of Zoology 44(2): 551–574.</mixed-citation></ref><ref id="B22"><mixed-citation xmlns:xlink="http://www.w3.org/1999/xlink" xlink:type="simple">Moulton JC (1905) Note XVIII. A list of the Bornean <tp:taxon-name><tp:taxon-name-part taxon-name-part-type="subfamily">Cicindelinae</tp:taxon-name-part></tp:taxon-name>. Notes from the Leyden Museum 32: 187–193.</mixed-citation></ref><ref id="B54"><mixed-citation xmlns:xlink="http://www.w3.org/1999/xlink" xlink:type="simple">Stork NE (1986) An annotated checklist of the <tp:taxon-name><tp:taxon-name-part taxon-name-part-type="family">Carabidae</tp:taxon-name-part></tp:taxon-name> (including <tp:taxon-name><tp:taxon-name-part taxon-name-part-type="subfamily">Cicindelinae</tp:taxon-name-part></tp:taxon-name>, <tp:taxon-name><tp:taxon-name-part taxon-name-part-type="subfamily">Rhysodinae</tp:taxon-name-part></tp:taxon-name> and <tp:taxon-name><tp:taxon-name-part taxon-name-part-type="subfamily">Paussinae</tp:taxon-name-part></tp:taxon-name>) recorded from Borneo. Occasional Papers on Systematic Entomology 2: 1–24.</mixed-citation></ref><ref id="B48"><mixed-citation xmlns:xlink="http://www.w3.org/1999/xlink" xlink:type="simple">Sheldon FH, Gawain DF, Kho DGS, Regai R, Shakya SB, Yeap CA (2023) History, annotated gazetteer, and bibliography of Sarawak ornithology. Occasional Papers of the Museum of Natural Science, Louisiana State University 1(92): 1–77. <ext-link xlink:href="10.31390/opmns.092" ext-link-type="doi" xlink:type="simple">https://doi.org/10.31390/opmns.092</ext-link></mixed-citation></ref><ref id="B53"><mixed-citation xmlns:xlink="http://www.w3.org/1999/xlink" xlink:type="simple">St. John S (1862) Life in the forests of the Far East. Smith, Elder and Co., London, 406 pp. <ext-link xlink:href="10.5962/bhl.title.119455" ext-link-type="doi" xlink:type="simple">https://doi.org/10.5962/bhl.title.119455</ext-link></mixed-citation></ref><ref id="B56"><mixed-citation xmlns:xlink="http://www.w3.org/1999/xlink" xlink:type="simple">Wallace AR (1869) The Malay Archipelago: The land of the Orang-Utan, and the bird of paradise. A narrative of travel, with studies of man and nature. London. Macmillan and Co. <ext-link xlink:href="10.5962/bhl.title.131886" ext-link-type="doi" xlink:type="simple">https://doi.org/10.5962/bhl.title.131886</ext-link></mixed-citation></ref><ref id="B47"><mixed-citation xmlns:xlink="http://www.w3.org/1999/xlink" xlink:type="simple">Sharpe RB (1877) Contributions to the ornithology of Borneo. Part II. The Ibis (4<sup>th</sup> series) 1: 1–25. <ext-link xlink:href="10.1111/j.1474-919X.1877.tb06162.x" ext-link-type="doi" xlink:type="simple">https://doi.org/10.1111/j.1474-919X.1877.tb06162.x</ext-link></mixed-citation></ref><ref id="B12"><mixed-citation xmlns:xlink="http://www.w3.org/1999/xlink" xlink:type="simple">Everett AH (1889) A list of the birds of the Borneo group of islands. Journal of the Straits Branch of the Royal Asiatic Society 20: 91–212.</mixed-citation></ref><ref id="B3"><mixed-citation xmlns:xlink="http://www.w3.org/1999/xlink" xlink:type="simple">Bartlett E (1896) Notes on the birds of the upper and lower Sarawak River (Part VII). Sarawak Gazette 361: 26–27.</mixed-citation></ref><ref id="B4"><mixed-citation xmlns:xlink="http://www.w3.org/1999/xlink" xlink:type="simple">Beccari O (1904) Wanderings in the great forests of Borneo: Travels and researches of a naturalist in Sarawak. Archibald Constable &amp; Co. Ltd., 16 James Street Haymarket, London, 242 pp. <ext-link xlink:href="10.5962/bhl.title.50139" ext-link-type="doi" xlink:type="simple">https://doi.org/10.5962/bhl.title.50139</ext-link></mixed-citation></ref><ref id="B23"><mixed-citation xmlns:xlink="http://www.w3.org/1999/xlink" xlink:type="simple">Moulton JC (1914) Hand-list of the birds of Borneo. Journal of the Straits Branch of the Royal Asiatic Society 67: 125–191.</mixed-citation></ref><ref id="B16"><mixed-citation xmlns:xlink="http://www.w3.org/1999/xlink" xlink:type="simple">Grinang J, Das I, Ng PKL (2016) Ecological characteristics of the freshwater crab, <italic><tp:taxon-name><tp:taxon-name-part taxon-name-part-type="genus">Isolapotamon</tp:taxon-name-part> <tp:taxon-name-part taxon-name-part-type="species">bauense</tp:taxon-name-part></tp:taxon-name></italic> in one of Wallace’s collecting sites. In: Das I, Tun A (Eds) Topics in Biodiversity and Conservation: Naturalists, Explorers and Field Scientists in South-East Asia and Australasia. Springer, Switzerland, 127–141. <ext-link xlink:href="10.1007/978-3-319-26161-4_8" ext-link-type="doi" xlink:type="simple">https://doi.org/10.1007/978-3-319-26161-4_8</ext-link></mixed-citation></ref><ref id="B57"><mixed-citation xmlns:xlink="http://www.w3.org/1999/xlink" xlink:type="simple">Wilford GE (1964) The geology of Sarawak and Sabah caves. Kuching, Geological Survey Department, Kuching, 181 pp.</mixed-citation></ref><ref id="B13"><mixed-citation xmlns:xlink="http://www.w3.org/1999/xlink" xlink:type="simple">Grinang J, Ng PKL (2015a) The identity of the semiterrestrial crab <italic><tp:taxon-name><tp:taxon-name-part taxon-name-part-type="genus">Terrathelphusa</tp:taxon-name-part> <tp:taxon-name-part taxon-name-part-type="species">kuchingensis</tp:taxon-name-part></tp:taxon-name></italic> (Nobili, 1901) (<tp:taxon-name><tp:taxon-name-part taxon-name-part-type="subphylum">Crustacea</tp:taxon-name-part></tp:taxon-name>: <tp:taxon-name><tp:taxon-name-part taxon-name-part-type="subphylum">Decapoda</tp:taxon-name-part></tp:taxon-name>: <tp:taxon-name><tp:taxon-name-part taxon-name-part-type="infraorder">Brachyura</tp:taxon-name-part></tp:taxon-name>: <tp:taxon-name><tp:taxon-name-part taxon-name-part-type="family">Gecarcinucidae</tp:taxon-name-part></tp:taxon-name>), with descriptions of four new species from southwestern Sarawak, Borneo, Malaysia. Zootaxa 3946(3): 331–346. <ext-link xlink:href="10.11646/zootaxa.3946.3.2" ext-link-type="doi" xlink:type="simple">https://doi.org/10.11646/zootaxa.3946.3.2</ext-link></mixed-citation></ref></ref-list></tp:taxon-treatment>
